# Supplementary material for: High-Throughput Sequencing and Co-Expression Network Analysis of lncRNAs and mRNAs in Early Brain Injury Following Experimental Subarachnoid Haemorrhage
Source: Sci Rep. 2017 Apr 18;7:46577. doi: 10.1038/srep46577 (PMC5394545; doi:10.1038/srep46577)
Supplement: Supplementary Table S1 [file srep46577-s2.xls]

## Sheet: Sheet1
	Primer name	Forward	Reverse
	fantom3_A430024L20	5'-GAGCATAGTCTTATATCTGGGGAC-3'	5'-ACAAATGACACCAGGAAGCA-3'
	fantom3_C330006P03	5'-GGCTAGTATCTTCCTCCTTTTGT-3'	5'-CTGACTGGGTCCCTATCCTTA-3'
	fantom3_C730003K16	5'-ACTGCCCTAATGTTATCCCC-3'	5'-GGTCCCAATCTCTGAGTAAGAA-3'
	fantom3_I830129C17	5'-ACTGCCCTAATGTTATCCCCA-3'	5'-CAGCCACCAGGTCTAATTTTTT-3'
	fantom3_E430008K20	5' ACCCAGAGGTCCTAGACCCA-3'	5'-TCGCACCAGACTTAGAAACAGA-3'
	fantom3_F730004F19	5'-CTGGACTTATTTGCGACTTAGATG-3'	5'- TTGAAAAGGAGGACCTGAACTT-3'
	CD14	5'-CAAGTTCCCGACCCTCCAAGT-3'	5'- GGTTCCTATCCAGCCTGTTGT-3'
	TLR4	5'- ATGGCATGGCTTACACCACC-3'	5'-GAGGCCAATTTTGTCTCCACA-3'
	β-actin	5'-CCTAAGGCCAACCGTGAAAA-3'	5'-GAGGCATACAGGGACAGCACA-3'
