# Supplementary material for: High-Throughput Sequencing and Co-Expression Network Analysis of lncRNAs and mRNAs in Early Brain Injury Following Experimental Subarachnoid Haemorrhage
Source: Sci Rep. 2017 Apr 18;7:46577. doi: 10.1038/srep46577 (PMC5394545; doi:10.1038/srep46577)
Supplement: Supplementary Table S2 [file srep46577-s3.xls]

## Sheet: difference.transcript.q-value
id	Gene	CC1	CC2	CC3	SAH1	SAH2	SAH3	CC1,CC2,CC3	SAH1,SAH2,SAH3	foldChange	log2FoldChange	pval	padj	Web
fantom3_A130056F06	fantom3_A130056F06	9	6	9	1	0	0	8.16536	0.297307	0.0364107	-4.77949	0.000565907	0.013208	http://www.ncbi.nlm.nih.gov/nuccore/AK037854
fantom3_4930420G21	fantom3_4930420G21	8	4	6	0	0	1	6.20486	0.345397	0.0556655	-4.16707	0.00428787	0.0491576	http://www.ncbi.nlm.nih.gov/nuccore/AK019579
fantom3_B230106E13	fantom3_B230106E13	10	12	4	0	2	0	9.04565	0.669789	0.0740455	-3.75544	0.00109044	0.0201564	http://www.ncbi.nlm.nih.gov/nuccore/AK140037
fantom3_C530042J05	fantom3_C530042J05	7	8	7	0	2	0	7.46967	0.669789	0.0896679	-3.47927	0.00348067	0.0429931	http://www.ncbi.nlm.nih.gov/nuccore/AK083068
fantom3_C230001L19	fantom3_C230001L19	4	10	8	0	1	1	7.30189	0.680291	0.0931665	-3.42404	0.00360423	0.0439311	http://www.ncbi.nlm.nih.gov/nuccore/AK082076
fantom3_4932441L02	fantom3_4932441L02	7	20	10	1	4	0	12.406	1.63689	0.131943	-2.92202	0.0037664	0.0451218	http://www.ncbi.nlm.nih.gov/nuccore/AK077057
fantom3_9130221L21	fantom3_9130221L21	20	19	25	6	2	2	21.5615	3.14442	0.145835	-2.77759	2.37866e-05	0.00134265	http://www.ncbi.nlm.nih.gov/nuccore/AK033692
fantom3_9130413E14	fantom3_9130413E14	14	22	18	6	3	1	18.1646	3.13392	0.172529	-2.53509	0.000238056	0.00724163	http://www.ncbi.nlm.nih.gov/nuccore/AK018674
fantom3_C130037J22	fantom3_C130037J22	19	24	16	6	1	4	20.1335	3.50032	0.173856	-2.52404	0.000130113	0.00469225	http://www.ncbi.nlm.nih.gov/nuccore/AK048147
fantom3_A930016I07	fantom3_A930016I07	13	24	32	6	2	5	22.6952	4.18061	0.184207	-2.4406	4.86046e-05	0.00224888	http://www.ncbi.nlm.nih.gov/nuccore/AK020866
fantom3_B930055D05	fantom3_B930055D05	24	22	28	4	2	8	24.9996	4.62219	0.184891	-2.43526	2.60523e-05	0.00143052	http://www.ncbi.nlm.nih.gov/nuccore/AK047392
fantom3_K530047L18	fantom3_K530047L18	12	15	19	3	1	5	15.3567	2.9538	0.192346	-2.37822	0.000840849	0.0169305	http://www.ncbi.nlm.nih.gov/nuccore/AK159063
fantom3_C030007K22	fantom3_C030007K22	74	60	64	21	11	9	67.6892	13.0359	0.192584	-2.37644	9.64186e-10	2.99487e-07	http://www.ncbi.nlm.nih.gov/nuccore/AK140713
fantom3_D230019I15	fantom3_D230019I15	13	14	22	6	2	2	16.3102	3.14442	0.192789	-2.37491	0.000748278	0.0156678	http://www.ncbi.nlm.nih.gov/nuccore/AK084306
NR_027843	4933432I09Rik	27	19	39	6	7	4	28.466	5.50969	0.193554	-2.36919	1.31968e-05	0.000858516	http://www.ncbi.nlm.nih.gov/nuccore/NR_027843
NR_015575	4933432I09Rik	25	17	38	6	6	4	26.7305	5.1748	0.193591	-2.36891	2.21953e-05	0.00126699	http://www.ncbi.nlm.nih.gov/nuccore/NR_015575
fantom3_4933432I09	fantom3_4933432I09	25	17	38	6	6	4	26.7305	5.1748	0.193591	-2.36891	2.21953e-05	0.00126699	http://www.ncbi.nlm.nih.gov/nuccore/AK017024
fantom3_8030444G13	fantom3_8030444G13	28	40	39	6	11	5	35.8952	7.19467	0.200435	-2.31879	1.99807e-06	0.000193315	http://www.ncbi.nlm.nih.gov/nuccore/AK033135
fantom3_5930427J20	fantom3_5930427J20	12	22	10	0	4	5	14.9805	3.06656	0.204703	-2.2884	0.00216369	0.0315849	http://www.ncbi.nlm.nih.gov/nuccore/AK020038
fantom3_9630046K21	fantom3_9630046K21	17	29	24	5	8	2	23.4732	4.85648	0.206895	-2.27303	0.000102915	0.0039727	http://www.ncbi.nlm.nih.gov/nuccore/AK036223
NR_045977	4930528D03Rik	14	22	23	8	3	2	19.6789	4.07393	0.20702	-2.27216	0.000391035	0.0101834	http://www.ncbi.nlm.nih.gov/nuccore/NR_045977
fantom3_4931438M15	fantom3_4931438M15	14	22	23	8	3	2	19.6789	4.07393	0.20702	-2.27216	0.000391035	0.0101834	http://www.ncbi.nlm.nih.gov/nuccore/AK077008
fantom3_9130222O14	fantom3_9130222O14	19	19	16	4	4	4	18.4552	3.91039	0.211886	-2.23864	0.000644445	0.0143824	http://www.ncbi.nlm.nih.gov/nuccore/AK033695
fantom3_4930590L02	fantom3_4930590L02	15	14	26	4	4	4	18.2829	3.91039	0.213882	-2.22511	0.000552679	0.0130045	http://www.ncbi.nlm.nih.gov/nuccore/AK016380
fantom3_D830007O09	fantom3_D830007O09	173	163	130	21	50	34	159.933	34.7317	0.217164	-2.20314	2.14704e-08	4.54677e-06	http://www.ncbi.nlm.nih.gov/nuccore/AK085781
fantom3_4930528D03	fantom3_4930528D03	15	17	23	10	1	2	18.3813	3.99876	0.217545	-2.20062	0.000896459	0.0176111	http://www.ncbi.nlm.nih.gov/nuccore/AK015923
fantom3_C030026O17	fantom3_C030026O17	19	20	10	6	6	0	16.9738	3.79321	0.223475	-2.16181	0.00256084	0.035202	http://www.ncbi.nlm.nih.gov/nuccore/AK021105
fantom3_A730079D10	fantom3_A730079D10	18	14	13	6	3	2	15.4878	3.47932	0.224649	-2.15425	0.00273048	0.0367172	http://www.ncbi.nlm.nih.gov/nuccore/AK043269
fantom3_F830018M22	fantom3_F830018M22	28	40	49	6	13	8	38.9238	8.90065	0.228669	-2.12867	2.9629e-06	0.000263899	http://www.ncbi.nlm.nih.gov/nuccore/AK156368
fantom3_D930031G01	fantom3_D930031G01	13	22	24	7	1	6	19.6011	4.48842	0.228988	-2.12665	0.000618884	0.0140161	http://www.ncbi.nlm.nih.gov/nuccore/AK086478
fantom3_A530076D18	fantom3_A530076D18	20	28	31	8	6	5	26.3995	6.11481	0.231626	-2.11013	0.000107741	0.00411699	http://www.ncbi.nlm.nih.gov/nuccore/AK041062
fantom3_9530018D06	fantom3_9530018D06	25	17	21	4	10	2	21.582	5.22897	0.242283	-2.04523	0.000615616	0.0139646	http://www.ncbi.nlm.nih.gov/nuccore/AK035329
NR_029794	Mir212	61	30	44	19	10	7	46.6143	11.4156	0.244894	-2.02977	0.0027127	0.0365916	http://www.ncbi.nlm.nih.gov/nuccore/NR_029794
fantom3_B930060H02	fantom3_B930060H02	359	399	285	81	68	123	356.888	89.3385	0.250326	-1.99812	2.62199e-08	5.41991e-06	http://www.ncbi.nlm.nih.gov/nuccore/AK047428
fantom3_K530033A02	fantom3_K530033A02	14	20	42	5	6	8	24.7618	6.25908	0.252772	-1.98409	0.00348437	0.0430111	http://www.ncbi.nlm.nih.gov/nuccore/AK159014
fantom3_D930033L06	fantom3_D930033L06	23	52	34	12	9	8	36.5056	9.34491	0.255986	-1.96586	0.000360609	0.00965085	http://www.ncbi.nlm.nih.gov/nuccore/AK086517
fantom3_C330006P03	fantom3_C330006P03	3340	2796	4628	1084	1117	724	3611.43	946.425	0.262064	-1.93201	6.94388e-12	3.8233e-09	http://www.ncbi.nlm.nih.gov/nuccore/AK049142
fantom3_A430024L20	fantom3_A430024L20	3085	2616	4275	1006	1030	677	3347.04	877.866	0.262281	-1.93081	1.45495e-12	9.27583e-10	http://www.ncbi.nlm.nih.gov/nuccore/AK039878
fantom3_C130080P05	fantom3_C130080P05	16	17	26	7	1	8	19.6705	5.17922	0.263299	-1.92523	0.00140612	0.0236696	http://www.ncbi.nlm.nih.gov/nuccore/AK081835
fantom3_F830023D18	fantom3_F830023D18	22	20	13	9	1	6	19.0242	5.08304	0.267187	-1.90408	0.00283448	0.0377892	http://www.ncbi.nlm.nih.gov/nuccore/AK156476
fantom3_9430088I02	fantom3_9430088I02	30	75	69	22	13	13	57.4898	15.3845	0.267604	-1.90183	0.000256556	0.00759831	http://www.ncbi.nlm.nih.gov/nuccore/AK035101
fantom3_D530025N10	fantom3_D530025N10	15	20	23	5	4	7	19.3882	5.24389	0.270467	-1.88647	0.0016812	0.0266313	http://www.ncbi.nlm.nih.gov/nuccore/AK142473
fantom3_4833427M02	fantom3_4833427M02	21	29	29	6	9	7	26.5101	7.21567	0.272186	-1.87734	0.000340122	0.00928756	http://www.ncbi.nlm.nih.gov/nuccore/AK076490
fantom3_D230021K10	fantom3_D230021K10	10	22	26	5	8	3	19.0649	5.20188	0.272851	-1.87381	0.00173748	0.0272481	http://www.ncbi.nlm.nih.gov/nuccore/AK051944
fantom3_D930019M21	fantom3_D930019M21	12	24	28	7	11	0	21.1032	5.76499	0.273181	-1.87207	0.00121461	0.0215858	http://www.ncbi.nlm.nih.gov/nuccore/AK086302
fantom3_E030044K08	fantom3_E030044K08	40	40	35	10	14	9	39.2516	10.7702	0.274388	-1.86571	3.4951e-05	0.00179393	http://www.ncbi.nlm.nih.gov/nuccore/AK087320
fantom3_G630008A01	fantom3_G630008A01	23	46	32	8	13	8	33.886	9.49526	0.280212	-1.83541	9.31909e-05	0.00366983	http://www.ncbi.nlm.nih.gov/nuccore/AK090157
fantom3_A730082I07	fantom3_A730082I07	27	29	18	8	6	8	25.4626	7.151	0.280844	-1.83216	0.000778186	0.0160546	http://www.ncbi.nlm.nih.gov/nuccore/AK043302
fantom3_D930029P10	fantom3_D930029P10	12	20	20	3	8	4	17.3378	4.95266	0.285658	-1.80764	0.00358059	0.0437979	http://www.ncbi.nlm.nih.gov/nuccore/AK086450
fantom3_D330021P03	fantom3_D330021P03	23	26	23	11	8	3	24.4473	6.98572	0.285746	-1.80719	0.00114114	0.0207223	http://www.ncbi.nlm.nih.gov/nuccore/AK084616
fantom3_9430080I20	fantom3_9430080I20	31	36	33	10	17	3	33.8775	9.70247	0.286399	-1.8039	0.000149715	0.00520991	http://www.ncbi.nlm.nih.gov/nuccore/AK035058
fantom3_6230417J18	fantom3_6230417J18	34	31	23	9	10	8	30.3126	8.78788	0.289908	-1.78633	0.000384152	0.010092	http://www.ncbi.nlm.nih.gov/nuccore/AK134497
fantom3_D130071C14	fantom3_D130071C14	16	21	16	4	2	10	17.9846	5.31298	0.295419	-1.75917	0.00415552	0.0482337	http://www.ncbi.nlm.nih.gov/nuccore/AK083975
fantom3_A130096B12	fantom3_A130096B12	20	25	22	10	7	4	22.6669	6.69892	0.295538	-1.75859	0.00193942	0.0293291	http://www.ncbi.nlm.nih.gov/nuccore/AK038328
fantom3_A830089K19	fantom3_A830089K19	22	22	16	7	10	2	20.6041	6.12089	0.297071	-1.75112	0.00328449	0.0414256	http://www.ncbi.nlm.nih.gov/nuccore/AK139460
fantom3_A830093C14	fantom3_A830093C14	33	41	28	19	9	5	34.8027	10.3899	0.298536	-1.74402	0.000274706	0.00791628	http://www.ncbi.nlm.nih.gov/nuccore/AK044131
fantom3_4732405H24	fantom3_4732405H24	15	27	18	8	8	3	20.2235	6.0938	0.301322	-1.73062	0.00338411	0.0422101	http://www.ncbi.nlm.nih.gov/nuccore/AK028585
fantom3_A230038N18	fantom3_A230038N18	55	60	61	34	18	6	59.5484	18.2089	0.305784	-1.70942	7.39979e-06	0.000548724	http://www.ncbi.nlm.nih.gov/nuccore/AK138224
fantom3_A230049J04	fantom3_A230049J04	55	60	61	34	18	6	59.5484	18.2089	0.305784	-1.70942	7.39979e-06	0.000548724	http://www.ncbi.nlm.nih.gov/nuccore/AK038600
fantom3_C030020H23	fantom3_C030020H23	28	53	68	15	12	19	49.0414	15.0409	0.306698	-1.70511	7.00927e-05	0.0029812	http://www.ncbi.nlm.nih.gov/nuccore/AK047742
NR_045412	C030018K13Rik	52	58	72	23	17	18	61.0665	18.7484	0.307016	-1.70361	3.34194e-06	0.000290974	http://www.ncbi.nlm.nih.gov/nuccore/NR_045412
fantom3_A530094K18	fantom3_A530094K18	20	25	23	6	14	2	22.9697	7.16316	0.311852	-1.68107	0.00223932	0.0322844	http://www.ncbi.nlm.nih.gov/nuccore/AK041255
fantom3_C030029H02	fantom3_C030029H02	22	35	35	11	11	8	30.7217	9.71739	0.316304	-1.66062	0.000546129	0.0129005	http://www.ncbi.nlm.nih.gov/nuccore/AK021109
fantom3_6720433B11	fantom3_6720433B11	30	39	34	5	12	16	34.8066	11.0316	0.31694	-1.65772	0.000231033	0.00708854	http://www.ncbi.nlm.nih.gov/nuccore/AK135221
fantom3_2900052O17	fantom3_2900052O17	46	55	46	16	20	13	49.9015	15.945	0.319528	-1.64598	3.38419e-05	0.00175636	http://www.ncbi.nlm.nih.gov/nuccore/AK013671
fantom3_D130049P13	fantom3_D130049P13	59	80	85	24	40	10	75.0524	23.9851	0.319578	-1.64576	8.73253e-07	9.88587e-05	http://www.ncbi.nlm.nih.gov/nuccore/AK051457
fantom3_A430034N16	fantom3_A430034N16	18	33	29	15	6	6	26.7107	8.54135	0.319772	-1.64488	0.00149835	0.0246185	http://www.ncbi.nlm.nih.gov/nuccore/AK039950
fantom3_A630065K07	fantom3_A630065K07	24	36	47	8	14	13	35.4529	11.5571	0.325986	-1.61712	0.000237476	0.00723379	http://www.ncbi.nlm.nih.gov/nuccore/AK042166
fantom3_4930545G09	fantom3_4930545G09	22	47	33	15	9	11	34.1438	11.273	0.330163	-1.59875	0.000587232	0.0135388	http://www.ncbi.nlm.nih.gov/nuccore/AK076904
fantom3_C230027G13	fantom3_C230027G13	15	40	34	11	9	10	29.4326	9.73839	0.330871	-1.59566	0.00221334	0.0320319	http://www.ncbi.nlm.nih.gov/nuccore/AK082238
fantom3_B230381M11	fantom3_B230381M11	24	35	32	14	12	6	30.5745	10.2534	0.335359	-1.57622	0.00110994	0.0203464	http://www.ncbi.nlm.nih.gov/nuccore/AK140285
NR_040764	4932413F04Rik	36	72	63	21	22	16	56.9496	19.1375	0.336042	-1.57329	1.84343e-05	0.00109139	http://www.ncbi.nlm.nih.gov/nuccore/NR_040764
fantom3_4932413F04	fantom3_4932413F04	36	72	63	21	22	16	56.9496	19.1375	0.336042	-1.57329	1.84343e-05	0.00109139	http://www.ncbi.nlm.nih.gov/nuccore/AK077024
fantom3_B930022H09	fantom3_B930022H09	13	28	29	7	12	5	23.1293	7.82687	0.338397	-1.56321	0.00305486	0.0396359	http://www.ncbi.nlm.nih.gov/nuccore/AK047112
fantom3_9830137J09	fantom3_9830137J09	20	45	32	13	10	11	32.4084	11.0133	0.339829	-1.55712	0.000996246	0.0189656	http://www.ncbi.nlm.nih.gov/nuccore/AK036574
fantom3_A230021N08	fantom3_A230021N08	51	88	79	28	26	23	72.8753	24.976	0.342722	-1.54489	3.61417e-06	0.000309208	http://www.ncbi.nlm.nih.gov/nuccore/AK038516
fantom3_6030411I18	fantom3_6030411I18	23	22	23	5	9	10	23.1047	7.95455	0.344283	-1.53833	0.00400555	0.0470337	http://www.ncbi.nlm.nih.gov/nuccore/AK077888
fantom3_C230026L16	fantom3_C230026L16	97	152	141	60	36	44	130.643	45.0921	0.345154	-1.53469	1.24425e-08	2.81192e-06	http://www.ncbi.nlm.nih.gov/nuccore/AK141054
fantom3_F730020G22	fantom3_F730020G22	20	40	36	11	17	6	31.9415	11.036	0.345505	-1.53322	0.000915818	0.0178467	http://www.ncbi.nlm.nih.gov/nuccore/AK089388
fantom3_B930053J07	fantom3_B930053J07	26	44	48	15	20	7	39.2022	13.5753	0.346288	-1.52995	0.00032037	0.00887107	http://www.ncbi.nlm.nih.gov/nuccore/AK047369
fantom3_E030015P15	fantom3_E030015P15	31	56	63	18	21	14	49.676	17.2199	0.346643	-1.52848	6.62136e-05	0.00286349	http://www.ncbi.nlm.nih.gov/nuccore/AK086960
fantom3_C730024H02	fantom3_C730024H02	35	43	22	14	13	10	34.4182	11.9699	0.347778	-1.52376	0.0021574	0.0315202	http://www.ncbi.nlm.nih.gov/nuccore/AK050171
fantom3_E230015E12	fantom3_E230015E12	37	33	38	12	12	15	36.6686	12.7674	0.348182	-1.52209	0.00057287	0.0133192	http://www.ncbi.nlm.nih.gov/nuccore/AK054054
fantom3_A830030M19	fantom3_A830030M19	15	24	37	10	14	3	24.9708	8.69778	0.348319	-1.52152	0.00321038	0.0409347	http://www.ncbi.nlm.nih.gov/nuccore/AK043770
fantom3_B130011F08	fantom3_B130011F08	26	22	25	4	11	11	24.8523	8.67243	0.348958	-1.51887	0.00317755	0.0407203	http://www.ncbi.nlm.nih.gov/nuccore/AK044911
fantom3_2900011L18	fantom3_2900011L18	27	40	39	12	13	13	35.5146	12.4115	0.349475	-1.51674	0.00060549	0.0138021	http://www.ncbi.nlm.nih.gov/nuccore/AK019313
fantom3_E330020K09	fantom3_E330020K09	17	35	35	9	18	4	28.8185	10.0855	0.349964	-1.51472	0.00214224	0.031355	http://www.ncbi.nlm.nih.gov/nuccore/AK054371
fantom3_A230099A13	fantom3_A230099A13	42	44	35	10	15	19	41.3555	14.559	0.352046	-1.50616	0.000322598	0.00891352	http://www.ncbi.nlm.nih.gov/nuccore/AK039127
fantom3_E030012B08	fantom3_E030012B08	23	24	25	6	8	12	24.3817	8.60776	0.353042	-1.50209	0.00375442	0.0450281	http://www.ncbi.nlm.nih.gov/nuccore/AK086919
fantom3_4930550J05	fantom3_4930550J05	27	18	31	10	10	8	25.7075	9.08519	0.353406	-1.5006	0.00353042	0.0433983	http://www.ncbi.nlm.nih.gov/nuccore/AK076914
fantom3_E230008N10	fantom3_E230008N10	27	60	42	17	14	16	43.1362	15.2691	0.353974	-1.49828	0.00117965	0.0211568	http://www.ncbi.nlm.nih.gov/nuccore/AK053980
fantom3_6430710A17	fantom3_6430710A17	55	64	59	24	26	16	60.2853	21.369	0.354464	-1.49629	3.66526e-05	0.00184823	http://www.ncbi.nlm.nih.gov/nuccore/AK032623
fantom3_A430096A04	fantom3_A430096A04	41	66	51	17	32	9	53.2047	18.8794	0.354845	-1.49474	0.000190411	0.00620145	http://www.ncbi.nlm.nih.gov/nuccore/AK040439
fantom3_D430047B13	fantom3_D430047B13	109	120	132	49	57	28	121.745	43.3281	0.355894	-1.49048	6.81968e-08	1.17009e-05	http://www.ncbi.nlm.nih.gov/nuccore/AK085160
fantom3_A830037G04	fantom3_A830037G04	46	56	51	30	14	14	51.7515	18.4433	0.356382	-1.4885	0.000137678	0.00488496	http://www.ncbi.nlm.nih.gov/nuccore/AK139385
fantom3_F630301H07	fantom3_F630301H07	197	233	155	69	95	56	200.135	71.6714	0.358115	-1.48151	3.31777e-05	0.00172632	http://www.ncbi.nlm.nih.gov/nuccore/AK171181
fantom3_B930049I24	fantom3_B930049I24	190	256	206	117	88	43	220.636	79.1077	0.358544	-1.47978	8.85344e-08	1.46508e-05	http://www.ncbi.nlm.nih.gov/nuccore/AK047326
fantom3_A630061E08	fantom3_A630061E08	24	42	27	12	12	11	31.4097	11.3858	0.362492	-1.46398	0.0017675	0.0275414	http://www.ncbi.nlm.nih.gov/nuccore/AK080347
fantom3_6620403H08	fantom3_6620403H08	31	23	29	14	10	8	28.3026	10.2744	0.36302	-1.46188	0.00347429	0.0429442	http://www.ncbi.nlm.nih.gov/nuccore/AK135176
fantom3_F830101O15	fantom3_F830101O15	74	127	131	32	47	43	110.469	40.1059	0.363052	-1.46175	2.24168e-07	3.20968e-05	http://www.ncbi.nlm.nih.gov/nuccore/AK172177
fantom3_9430084E08	fantom3_9430084E08	30	32	31	10	14	11	31.5485	11.461	0.36328	-1.46084	0.00174819	0.0273593	http://www.ncbi.nlm.nih.gov/nuccore/AK137113
fantom3_A930035E12	fantom3_A930035E12	154	204	171	61	77	63	178.879	65.6826	0.367189	-1.4454	1.14359e-09	3.48053e-07	http://www.ncbi.nlm.nih.gov/nuccore/AK020929
fantom3_A230066D20	fantom3_A230066D20	37	39	52	21	13	15	42.9225	15.778	0.367594	-1.44382	0.000438591	0.0110177	http://www.ncbi.nlm.nih.gov/nuccore/AK038829
fantom3_C030018K13	fantom3_C030018K13	53	67	78	26	26	23	66.2851	24.3814	0.367826	-1.44291	2.4065e-05	0.0013522	http://www.ncbi.nlm.nih.gov/nuccore/AK021093
fantom3_A730089O19	fantom3_A730089O19	14	35	36	14	8	10	27.9794	10.2954	0.367964	-1.44236	0.00307698	0.0398717	http://www.ncbi.nlm.nih.gov/nuccore/AK043377
NR_045411	C030018K13Rik	55	67	78	27	26	23	67.0464	24.6787	0.368083	-1.4419	2.34257e-05	0.00132474	http://www.ncbi.nlm.nih.gov/nuccore/NR_045411
fantom3_9430052P18	fantom3_9430052P18	24	35	26	14	13	6	28.7573	10.5883	0.368195	-1.44146	0.00337371	0.042113	http://www.ncbi.nlm.nih.gov/nuccore/AK034877
fantom3_5930426O13	fantom3_5930426O13	53	34	41	17	22	11	44.0032	16.2213	0.368639	-1.43972	0.0016785	0.0266056	http://www.ncbi.nlm.nih.gov/nuccore/AK020037
fantom3_A430055C20	fantom3_A430055C20	44	36	45	14	20	14	42.4601	15.6957	0.369659	-1.43573	0.00049661	0.0120411	http://www.ncbi.nlm.nih.gov/nuccore/AK079744
fantom3_A230038D14	fantom3_A230038D14	143	164	160	84	38	60	157.935	58.4236	0.369922	-1.43471	1.27943e-08	2.86999e-06	http://www.ncbi.nlm.nih.gov/nuccore/AK038554
fantom3_D930013M23	fantom3_D930013M23	173	186	220	88	94	42	194.91	72.1498	0.37017	-1.43374	6.19814e-10	2.02917e-07	http://www.ncbi.nlm.nih.gov/nuccore/AK086214
fantom3_D630032L06	fantom3_D630032L06	29	30	28	13	15	6	29.588	10.9608	0.370447	-1.43266	0.00320546	0.0409064	http://www.ncbi.nlm.nih.gov/nuccore/AK085475
fantom3_9630009N03	fantom3_9630009N03	32	19	43	12	15	9	31.5806	11.6997	0.37047	-1.43257	0.0019774	0.0297178	http://www.ncbi.nlm.nih.gov/nuccore/AK035841
fantom3_6030411I05	fantom3_6030411I05	56	54	61	11	41	13	57.9151	21.4912	0.371081	-1.43019	0.000249409	0.0074596	http://www.ncbi.nlm.nih.gov/nuccore/AK077887
fantom3_3110005L21	fantom3_3110005L21	70	112	62	26	39	29	83.0147	30.8074	0.371108	-1.43009	0.00147694	0.0243873	http://www.ncbi.nlm.nih.gov/nuccore/AK014000
fantom3_D130049P09	fantom3_D130049P09	145	128	177	71	67	37	151.761	56.3264	0.371151	-1.42992	1.89298e-08	4.05125e-06	http://www.ncbi.nlm.nih.gov/nuccore/AK051456
fantom3_6430520G08	fantom3_6430520G08	66	96	79	35	25	33	81.2702	30.1762	0.371307	-1.42932	7.0785e-06	0.000529279	http://www.ncbi.nlm.nih.gov/nuccore/AK032329
fantom3_E130019M09	fantom3_E130019M09	24	34	35	14	16	6	31.1474	11.593	0.372198	-1.42586	0.00229388	0.0328443	http://www.ncbi.nlm.nih.gov/nuccore/AK053461
fantom3_B830016B10	fantom3_B830016B10	97	192	162	64	63	46	150.429	56.0142	0.372363	-1.42522	4.50157e-05	0.00212835	http://www.ncbi.nlm.nih.gov/nuccore/AK046824
fantom3_8030405I07	fantom3_8030405I07	57	94	109	33	44	22	86.2586	32.1452	0.372661	-1.42406	4.41188e-06	0.000360001	http://www.ncbi.nlm.nih.gov/nuccore/AK078747
fantom3_9530011F07	fantom3_9530011F07	40	66	87	25	22	26	63.7268	23.7807	0.373166	-1.42211	2.94069e-05	0.0015706	http://www.ncbi.nlm.nih.gov/nuccore/AK079185
fantom3_G630077J05	fantom3_G630077J05	50	73	64	20	34	18	62.9172	23.5497	0.374297	-1.41775	4.53e-05	0.00213513	http://www.ncbi.nlm.nih.gov/nuccore/AK165794
fantom3_D330016D24	fantom3_D330016D24	53	44	62	13	32	16	53.7195	20.108	0.374314	-1.41768	0.00012287	0.0045074	http://www.ncbi.nlm.nih.gov/nuccore/AK084571
fantom3_C130047A02	fantom3_C130047A02	45	48	35	20	19	12	43.84	16.4539	0.375317	-1.41382	0.0006516	0.0144878	http://www.ncbi.nlm.nih.gov/nuccore/AK048293
NR_040750	Gm20752	26	32	30	11	5	18	29.7231	11.162	0.375533	-1.41299	0.00278647	0.0372797	http://www.ncbi.nlm.nih.gov/nuccore/NR_040750
fantom3_K230304N18	fantom3_K230304N18	26	32	30	11	5	18	29.7231	11.162	0.375533	-1.41299	0.00278647	0.0372797	http://www.ncbi.nlm.nih.gov/nuccore/AK158712
fantom3_B930008K09	fantom3_B930008K09	31	35	31	12	13	13	32.9361	12.4115	0.376835	-1.408	0.00205929	0.0305252	http://www.ncbi.nlm.nih.gov/nuccore/AK046975
fantom3_5930405H01	fantom3_5930405H01	31	34	51	16	11	18	38.6575	14.6579	0.379173	-1.39907	0.000843732	0.0169829	http://www.ncbi.nlm.nih.gov/nuccore/AK031108
fantom3_9430099M06	fantom3_9430099M06	44	28	50	22	20	7	41.2891	15.6564	0.37919	-1.39901	0.0011554	0.0208951	http://www.ncbi.nlm.nih.gov/nuccore/AK020530
fantom3_C130020I06	fantom3_C130020I06	25	34	39	19	12	8	32.7394	12.4307	0.379687	-1.39712	0.00235333	0.0333564	http://www.ncbi.nlm.nih.gov/nuccore/AK081485
fantom3_A730070K21	fantom3_A730070K21	43	68	71	32	22	18	60.6944	23.0986	0.380573	-1.39375	8.37414e-05	0.00340395	http://www.ncbi.nlm.nih.gov/nuccore/AK043208
fantom3_6030496M18	fantom3_6030496M18	29	50	39	19	13	15	39.6324	15.1834	0.383106	-1.38418	0.00100625	0.0191151	http://www.ncbi.nlm.nih.gov/nuccore/AK031719
fantom3_C130073D18	fantom3_C130073D18	30	35	26	16	8	13	31.0412	11.9262	0.384206	-1.38005	0.0036906	0.0445535	http://www.ncbi.nlm.nih.gov/nuccore/AK081741
fantom3_6720471O16	fantom3_6720471O16	37	60	46	19	23	15	48.154	18.5324	0.384856	-1.37761	0.000374628	0.00991584	http://www.ncbi.nlm.nih.gov/nuccore/AK135313
fantom3_B230012C16	fantom3_B230012C16	35	34	32	15	17	9	34.4259	13.2614	0.385215	-1.37626	0.00237724	0.0335305	http://www.ncbi.nlm.nih.gov/nuccore/AK139967
fantom3_C430002M03	fantom3_C430002M03	80	60	65	27	28	28	70.2759	27.0754	0.385274	-1.37604	4.94442e-05	0.00227729	http://www.ncbi.nlm.nih.gov/nuccore/AK160349
fantom3_C130069L02	fantom3_C130069L02	84	130	133	49	60	29	115.888	44.6782	0.38553	-1.37509	5.45867e-07	6.83078e-05	http://www.ncbi.nlm.nih.gov/nuccore/AK140915
fantom3_A130091L16	fantom3_A130091L16	32	35	35	15	10	16	34.5282	13.3349	0.386203	-1.37257	0.00209996	0.0309681	http://www.ncbi.nlm.nih.gov/nuccore/AK038275
fantom3_A230081B03	fantom3_A230081B03	147	225	184	56	112	53	187.201	72.4634	0.38709	-1.36926	1.79111e-05	0.00106927	http://www.ncbi.nlm.nih.gov/nuccore/AK038978
fantom3_7120480P19	fantom3_7120480P19	51	61	40	21	25	16	52.0016	20.1422	0.387338	-1.36834	0.000343228	0.00933452	http://www.ncbi.nlm.nih.gov/nuccore/AK149070
fantom3_A130049G11	fantom3_A130049G11	39	62	44	23	27	9	48.9809	18.9888	0.387677	-1.36707	0.000444368	0.0111351	http://www.ncbi.nlm.nih.gov/nuccore/AK037781
fantom3_A730055P07	fantom3_A730055P07	69	124	124	42	53	31	105.439	40.9436	0.388317	-1.36469	8.14018e-06	0.00058903	http://www.ncbi.nlm.nih.gov/nuccore/AK043100
fantom3_D230033P15	fantom3_D230033P15	26	41	30	12	14	13	32.7439	12.7464	0.389274	-1.36114	0.00260889	0.0356363	http://www.ncbi.nlm.nih.gov/nuccore/AK052004
fantom3_A330058J17	fantom3_A330058J17	52	71	53	21	26	24	59.6758	23.2402	0.389442	-1.36052	0.000128299	0.00465583	http://www.ncbi.nlm.nih.gov/nuccore/AK138550
fantom3_A330062J22	fantom3_A330062J22	52	71	53	21	26	24	59.6758	23.2402	0.389442	-1.36052	0.000128299	0.00465583	http://www.ncbi.nlm.nih.gov/nuccore/AK138555
fantom3_E030026E10	fantom3_E030026E10	41	43	70	23	29	10	51.239	20.004	0.390405	-1.35696	0.000289214	0.00822759	http://www.ncbi.nlm.nih.gov/nuccore/AK087092
NR_015458	1700047M11Rik	156	108	140	71	60	37	138.03	53.9821	0.39109	-1.35443	0.000129663	0.00468846	http://www.ncbi.nlm.nih.gov/nuccore/NR_015458
fantom3_E430005M11	fantom3_E430005M11	56	69	70	33	32	15	65.6755	25.7087	0.39145	-1.3531	8.89306e-05	0.00355978	http://www.ncbi.nlm.nih.gov/nuccore/AK088187
fantom3_C530008H18	fantom3_C530008H18	41	43	27	14	23	9	38.2163	14.9734	0.391807	-1.35178	0.00416072	0.0482755	http://www.ncbi.nlm.nih.gov/nuccore/AK141410
fantom3_5330434D15	fantom3_5330434D15	44	85	64	25	34	19	64.6611	25.3816	0.392533	-1.34911	0.000448695	0.0111942	http://www.ncbi.nlm.nih.gov/nuccore/AK133665
fantom3_E030042J04	fantom3_E030042J04	80	62	72	26	43	19	73.0671	28.693	0.392693	-1.34852	0.000121606	0.00447187	http://www.ncbi.nlm.nih.gov/nuccore/AK087292
NR_045892	Gm10538	44	71	52	21	33	14	56.3278	22.1305	0.392888	-1.34781	0.000220731	0.00687695	http://www.ncbi.nlm.nih.gov/nuccore/NR_045892
fantom3_E130010L08	fantom3_E130010L08	80	55	119	45	35	24	84.9516	33.3896	0.393043	-1.34724	0.00105358	0.0196947	http://www.ncbi.nlm.nih.gov/nuccore/AK053337
fantom3_1700047M11	fantom3_1700047M11	129	94	118	55	54	33	116.391	45.8343	0.393797	-1.34448	2.55648e-05	0.00141171	http://www.ncbi.nlm.nih.gov/nuccore/AK006718
fantom3_C030044J08	fantom3_C030044J08	101	177	97	66	51	39	127.232	50.1723	0.394338	-1.34249	0.00395634	0.0466187	http://www.ncbi.nlm.nih.gov/nuccore/AK081281
fantom3_A230077M24	fantom3_A230077M24	38	60	66	20	24	22	54.5917	21.5823	0.395341	-1.33883	0.000198075	0.00640503	http://www.ncbi.nlm.nih.gov/nuccore/AK038947
fantom3_6030461O09	fantom3_6030461O09	42	52	56	25	24	13	50.4005	19.9603	0.396033	-1.33631	0.00045253	0.0112605	http://www.ncbi.nlm.nih.gov/nuccore/AK134401
fantom3_D230050G13	fantom3_D230050G13	55	46	45	21	22	18	50.0036	19.8283	0.396536	-1.33447	0.000567092	0.0132254	http://www.ncbi.nlm.nih.gov/nuccore/AK052140
fantom3_D930037K07	fantom3_D930037K07	49	72	74	35	32	14	65.2294	25.9579	0.397948	-1.32935	0.000108843	0.00414341	http://www.ncbi.nlm.nih.gov/nuccore/AK142883
fantom3_4732457O16	fantom3_4732457O16	67	76	88	32	31	32	77.6635	30.9482	0.398492	-1.32738	2.94639e-05	0.00157175	http://www.ncbi.nlm.nih.gov/nuccore/AK076354
fantom3_9330190I16	fantom3_9330190I16	33	39	32	11	22	10	35.3429	14.092	0.398723	-1.32654	0.00247524	0.0343922	http://www.ncbi.nlm.nih.gov/nuccore/AK034433
fantom3_B930002H01	fantom3_B930002H01	250	410	395	137	135	158	352.404	140.515	0.398731	-1.32651	8.39706e-09	2.00606e-06	http://www.ncbi.nlm.nih.gov/nuccore/AK046917
fantom3_D130098N02	fantom3_D130098N02	31	54	60	19	26	14	48.0962	19.1916	0.399027	-1.32544	0.000456828	0.0113441	http://www.ncbi.nlm.nih.gov/nuccore/AK084135
fantom3_4732404K01	fantom3_4732404K01	49	48	69	28	25	16	55.6595	22.2233	0.399272	-1.32456	0.000280851	0.00804636	http://www.ncbi.nlm.nih.gov/nuccore/AK028581
fantom3_B230365J01	fantom3_B230365J01	70	73	108	33	47	23	83.8555	33.4953	0.399441	-1.32395	1.58678e-05	0.00098468	http://www.ncbi.nlm.nih.gov/nuccore/AK046295
fantom3_C030017H12	fantom3_C030017H12	35	44	40	22	14	14	40.2052	16.0648	0.399571	-1.32348	0.00165207	0.0263106	http://www.ncbi.nlm.nih.gov/nuccore/AK047721
fantom3_A630024B09	fantom3_A630024B09	31	53	38	14	14	22	41.0978	16.4495	0.400254	-1.32101	0.00113131	0.0205943	http://www.ncbi.nlm.nih.gov/nuccore/AK080282
fantom3_B230119H14	fantom3_B230119H14	38	65	68	39	18	15	56.8756	22.804	0.400945	-1.31852	0.000290629	0.00824075	http://www.ncbi.nlm.nih.gov/nuccore/AK140066
fantom3_4930525I09	fantom3_4930525I09	118	85	108	51	52	29	106.154	42.5937	0.401243	-1.31745	7.0219e-05	0.00298448	http://www.ncbi.nlm.nih.gov/nuccore/AK019698
fantom3_C630010O08	fantom3_C630010O08	97	222	182	74	66	66	166.556	66.8999	0.401667	-1.31593	0.00129282	0.022475	http://www.ncbi.nlm.nih.gov/nuccore/AK049918
fantom3_C130044D02	fantom3_C130044D02	21	29	37	7	11	17	28.9329	11.6367	0.402198	-1.31402	0.00410659	0.0479045	http://www.ncbi.nlm.nih.gov/nuccore/AK140846
fantom3_B230313E02	fantom3_B230313E02	44	40	55	27	23	9	46.8312	18.8384	0.402263	-1.31379	0.000907029	0.0177504	http://www.ncbi.nlm.nih.gov/nuccore/AK045830
fantom3_B230398I07	fantom3_B230398I07	94	76	71	33	32	37	82.7924	33.3074	0.402301	-1.31365	0.000122509	0.00449963	http://www.ncbi.nlm.nih.gov/nuccore/AK080860
fantom3_A430067H02	fantom3_A430067H02	33	45	32	6	19	20	37.3568	15.0548	0.403	-1.31115	0.0017398	0.0272774	http://www.ncbi.nlm.nih.gov/nuccore/AK040127
fantom3_E030038M22	fantom3_E030038M22	59	75	69	35	38	13	68.5285	27.6219	0.403072	-1.31089	0.000111113	0.00420605	http://www.ncbi.nlm.nih.gov/nuccore/AK087252
fantom3_A730088K02	fantom3_A730088K02	52	103	81	41	36	22	78.8964	31.8445	0.403624	-1.30891	0.000473085	0.0116428	http://www.ncbi.nlm.nih.gov/nuccore/AK043362
fantom3_A730090F10	fantom3_A730090F10	42	48	71	26	24	17	53.6007	21.6392	0.403711	-1.30861	0.000341793	0.00931393	http://www.ncbi.nlm.nih.gov/nuccore/AK043380
fantom3_B230398E22	fantom3_B230398E22	75	93	99	48	40	25	89.7461	36.3014	0.404491	-1.30582	1.75432e-05	0.00105825	http://www.ncbi.nlm.nih.gov/nuccore/AK080859
fantom3_A230004M09	fantom3_A230004M09	48	69	82	31	35	17	66.2646	26.8096	0.404584	-1.30549	0.000102245	0.00395343	http://www.ncbi.nlm.nih.gov/nuccore/AK038405
fantom3_A230096K04	fantom3_A230096K04	109	156	166	72	64	45	144.125	58.3822	0.40508	-1.30372	2.50334e-07	3.52598e-05	http://www.ncbi.nlm.nih.gov/nuccore/AK138407
fantom3_C230053P15	fantom3_C230053P15	38	48	33	12	22	16	40.5698	16.4617	0.405763	-1.30129	0.00160336	0.025772	http://www.ncbi.nlm.nih.gov/nuccore/AK082480
NR_045413	C030018K13Rik	96	107	148	69	51	29	117.278	47.6103	0.40596	-1.30059	2.19545e-06	0.000208744	http://www.ncbi.nlm.nih.gov/nuccore/NR_045413
fantom3_7120498K14	fantom3_7120498K14	119	122	135	42	81	35	127.131	51.7022	0.406685	-1.29802	8.75506e-07	9.89289e-05	http://www.ncbi.nlm.nih.gov/nuccore/AK149237
fantom3_9330104D23	fantom3_9330104D23	53	108	83	31	43	28	81.561	33.2881	0.408137	-1.29287	0.000858328	0.0171343	http://www.ncbi.nlm.nih.gov/nuccore/AK033864
fantom3_B230213P08	fantom3_B230213P08	56	67	63	26	33	20	62.8843	25.6894	0.408519	-1.29152	0.000191685	0.00622498	http://www.ncbi.nlm.nih.gov/nuccore/AK045590
fantom3_6030430G11	fantom3_6030430G11	194	158	201	81	82	73	187.751	76.7572	0.408825	-1.29045	2.48275e-08	5.18518e-06	http://www.ncbi.nlm.nih.gov/nuccore/AK020057
fantom3_A730013J17	fantom3_A730013J17	123	194	156	59	77	63	159.18	65.088	0.408895	-1.2902	4.66153e-07	5.88188e-05	http://www.ncbi.nlm.nih.gov/nuccore/AK042651
fantom3_A730020A14	fantom3_A730020A14	375	492	401	178	209	153	429.325	175.759	0.409385	-1.28847	2.63276e-10	9.60578e-08	http://www.ncbi.nlm.nih.gov/nuccore/AK042732
fantom3_5133400G10	fantom3_5133400G10	78	122	91	25	59	38	98.199	40.3165	0.410559	-1.28434	0.000225503	0.00697748	http://www.ncbi.nlm.nih.gov/nuccore/AK017219
fantom3_F830230L13	fantom3_F830230L13	119	129	144	47	73	46	132.206	54.309	0.41079	-1.28353	7.26063e-07	8.58522e-05	http://www.ncbi.nlm.nih.gov/nuccore/AK157666
fantom3_A330104K01	fantom3_A330104K01	35	40	74	20	23	19	49.1596	20.2113	0.411136	-1.28231	0.000926698	0.0180197	http://www.ncbi.nlm.nih.gov/nuccore/AK138671
NR_038010	5530401A14Rik	38	61	57	23	20	23	52.2017	21.4801	0.411483	-1.2811	0.000489088	0.0119022	http://www.ncbi.nlm.nih.gov/nuccore/NR_038010
fantom3_9430073I10	fantom3_9430073I10	45	58	46	14	23	26	50.5279	20.8452	0.412548	-1.27736	0.000592068	0.0135984	http://www.ncbi.nlm.nih.gov/nuccore/AK035010
fantom3_D930043P04	fantom3_D930043P04	152	193	186	83	68	77	178.969	74.0449	0.413731	-1.27324	4.92351e-08	8.98184e-06	http://www.ncbi.nlm.nih.gov/nuccore/AK086651
fantom3_D430040K10	fantom3_D430040K10	62	56	43	36	19	17	55.4189	22.9378	0.413898	-1.27265	0.00205023	0.0304872	http://www.ncbi.nlm.nih.gov/nuccore/AK052516
fantom3_D130077F04	fantom3_D130077F04	58	53	48	13	31	24	54.4037	22.5362	0.414241	-1.27146	0.000478496	0.0117205	http://www.ncbi.nlm.nih.gov/nuccore/AK141972
fantom3_D130005M09	fantom3_D130005M09	31	50	48	19	21	15	43.1193	17.8626	0.414259	-1.2714	0.00135194	0.0231304	http://www.ncbi.nlm.nih.gov/nuccore/AK083765
NR_040391	A230001M10Rik	139	107	116	66	58	36	123.955	51.4804	0.415316	-1.26772	0.000113551	0.00426146	http://www.ncbi.nlm.nih.gov/nuccore/NR_040391
fantom3_A130050O07	fantom3_A130050O07	110	157	147	81	41	58	139.087	57.8455	0.415894	-1.26571	8.78118e-07	9.90393e-05	http://www.ncbi.nlm.nih.gov/nuccore/AK037803
fantom3_A630081E14	fantom3_A630081E14	46	34	48	20	29	7	43.4586	18.0759	0.415933	-1.26558	0.00205606	0.0305065	http://www.ncbi.nlm.nih.gov/nuccore/AK042312
fantom3_9430092O13	fantom3_9430092O13	515	470	583	262	221	199	530.35	220.64	0.416028	-1.26525	9.31509e-15	8.81527e-12	http://www.ncbi.nlm.nih.gov/nuccore/AK035139
fantom3_A130012M03	fantom3_A130012M03	121	123	130	73	67	25	126.714	52.7763	0.4165	-1.26361	2.93915e-06	0.000262499	http://www.ncbi.nlm.nih.gov/nuccore/AK037378
fantom3_C030047B02	fantom3_C030047B02	457	375	477	211	214	147	444.283	185.173	0.416789	-1.26261	6.47157e-09	1.58687e-06	http://www.ncbi.nlm.nih.gov/nuccore/AK047804
fantom3_E030045D11	fantom3_E030045D11	57	43	45	22	25	17	49.758	20.7849	0.417719	-1.25939	0.00111074	0.020355	http://www.ncbi.nlm.nih.gov/nuccore/AK087329
fantom3_A630090K21	fantom3_A630090K21	32	63	47	27	22	13	47.5606	19.8851	0.418101	-1.25808	0.00140467	0.0236517	http://www.ncbi.nlm.nih.gov/nuccore/AK042423
fantom3_F830207L21	fantom3_F830207L21	119	109	107	38	65	43	114.288	47.9179	0.419274	-1.25403	5.17756e-06	0.000410989	http://www.ncbi.nlm.nih.gov/nuccore/AK157239
fantom3_B020030A03	fantom3_B020030A03	81	78	82	37	45	24	81.8467	34.3601	0.419811	-1.25219	6.70994e-05	0.00288223	http://www.ncbi.nlm.nih.gov/nuccore/AK139859
fantom3_A830088L01	fantom3_A830088L01	51	69	55	22	28	26	59.2295	24.8981	0.420367	-1.25028	0.000362249	0.00968654	http://www.ncbi.nlm.nih.gov/nuccore/AK044083
fantom3_4930527B05	fantom3_4930527B05	37	32	48	9	27	14	39.3615	16.5535	0.42055	-1.24965	0.00207947	0.0307557	http://www.ncbi.nlm.nih.gov/nuccore/AK132942
fantom3_6030426L02	fantom3_6030426L02	40	50	35	20	10	25	42.6081	17.93	0.420812	-1.24875	0.00208649	0.0308071	http://www.ncbi.nlm.nih.gov/nuccore/AK077900
fantom3_D230002O22	fantom3_D230002O22	68	87	64	37	35	25	74.4678	31.3566	0.421075	-1.24785	0.000135667	0.00484436	http://www.ncbi.nlm.nih.gov/nuccore/AK142012
fantom3_9630001H01	fantom3_9630001H01	30	51	46	26	14	16	42.4686	17.9448	0.422543	-1.24283	0.00207525	0.0307029	http://www.ncbi.nlm.nih.gov/nuccore/AK035753
fantom3_B930089I02	fantom3_B930089I02	149	238	157	71	91	76	184.148	77.8344	0.422672	-1.24239	0.000245043	0.00737456	http://www.ncbi.nlm.nih.gov/nuccore/AK081115
fantom3_9130401L11	fantom3_9130401L11	55	57	70	21	31	27	61.2671	25.9509	0.42357	-1.23933	0.000293234	0.00829519	http://www.ncbi.nlm.nih.gov/nuccore/AK018654
fantom3_A130028M06	fantom3_A130028M06	108	113	136	55	59	43	120.226	50.9627	0.423892	-1.23823	4.0013e-06	0.000334591	http://www.ncbi.nlm.nih.gov/nuccore/AK137855
fantom3_A830034B06	fantom3_A830034B06	68	99	140	48	50	35	101.512	43.1043	0.424622	-1.23575	3.98117e-05	0.00196515	http://www.ncbi.nlm.nih.gov/nuccore/AK043796
fantom3_C730040N13	fantom3_C730040N13	36	61	37	25	23	12	45.3833	19.28	0.424826	-1.23506	0.00377543	0.0451663	http://www.ncbi.nlm.nih.gov/nuccore/AK050362
fantom3_C630045O09	fantom3_C630045O09	143	174	148	61	82	62	157.657	67.0117	0.425047	-1.23431	3.97084e-07	5.18315e-05	http://www.ncbi.nlm.nih.gov/nuccore/AK141619
fantom3_9330169D05	fantom3_9330169D05	78	76	59	26	48	21	73.0679	31.0583	0.42506	-1.23426	0.00168128	0.0266313	http://www.ncbi.nlm.nih.gov/nuccore/AK034253
fantom3_D830007L01	fantom3_D830007L01	28	33	41	11	10	23	34.1514	14.5634	0.426438	-1.22959	0.00397594	0.0468041	http://www.ncbi.nlm.nih.gov/nuccore/AK142694
fantom3_C130033A05	fantom3_C130033A05	33	72	58	22	29	20	54.2934	23.1606	0.426582	-1.2291	0.00213647	0.0313061	http://www.ncbi.nlm.nih.gov/nuccore/AK081527
fantom3_D430041E05	fantom3_D430041E05	188	162	170	79	91	63	177.421	75.7226	0.426796	-1.22838	4.40274e-07	5.64189e-05	http://www.ncbi.nlm.nih.gov/nuccore/AK052520
fantom3_B230319F04	fantom3_B230319F04	42	38	50	14	27	16	43.8843	18.7308	0.426822	-1.22829	0.00171666	0.0270618	http://www.ncbi.nlm.nih.gov/nuccore/AK045896
fantom3_D430027E08	fantom3_D430027E08	21	45	47	16	21	12	37.3318	15.9345	0.426833	-1.22826	0.00287099	0.0380992	http://www.ncbi.nlm.nih.gov/nuccore/AK085034
fantom3_5330435E04	fantom3_5330435E04	89	123	84	37	50	44	100.602	42.9425	0.426857	-1.22818	5.60161e-05	0.00250937	http://www.ncbi.nlm.nih.gov/nuccore/AK030585
fantom3_2310079F09	fantom3_2310079F09	48	48	32	13	23	21	44.0734	18.8209	0.427036	-1.22757	0.0029818	0.0390543	http://www.ncbi.nlm.nih.gov/nuccore/AK010214
NR_045400	9330117O12Rik	57	33	56	28	20	18	49.7329	21.2396	0.427074	-1.22744	0.00265845	0.036077	http://www.ncbi.nlm.nih.gov/nuccore/NR_045400
fantom3_9330117O12	fantom3_9330117O12	57	33	56	28	20	18	49.7329	21.2396	0.427074	-1.22744	0.00265845	0.036077	http://www.ncbi.nlm.nih.gov/nuccore/AK033928
fantom3_D230019F05	fantom3_D230019F05	97	135	147	51	69	46	126.754	54.1586	0.427272	-1.22677	2.25895e-06	0.000213108	http://www.ncbi.nlm.nih.gov/nuccore/AK084303
fantom3_6030413N05	fantom3_6030413N05	161	144	179	73	62	80	163.828	70.0986	0.42788	-1.22472	3.34311e-07	4.49953e-05	http://www.ncbi.nlm.nih.gov/nuccore/AK077892
fantom3_4832402I06	fantom3_4832402I06	300	341	259	155	124	127	307.088	131.475	0.428134	-1.22387	8.03073e-07	9.28224e-05	http://www.ncbi.nlm.nih.gov/nuccore/AK132557
fantom3_6330415B21	fantom3_6330415B21	114	165	139	49	75	60	140.872	60.4089	0.428821	-1.22155	1.04733e-06	0.000114006	http://www.ncbi.nlm.nih.gov/nuccore/AK018175
fantom3_A130082F03	fantom3_A130082F03	41	68	41	29	24	15	50.8475	21.8403	0.429526	-1.21918	0.00309373	0.0399969	http://www.ncbi.nlm.nih.gov/nuccore/AK038151
fantom3_A230002E06	fantom3_A230002E06	40	62	60	25	36	11	54.2072	23.2882	0.429616	-1.21888	0.000746526	0.0156396	http://www.ncbi.nlm.nih.gov/nuccore/AK038390
fantom3_E030027D18	fantom3_E030027D18	66	77	65	34	44	16	70.6529	30.3701	0.42985	-1.2181	0.000248407	0.00744089	http://www.ncbi.nlm.nih.gov/nuccore/AK087104
fantom3_7530427C14	fantom3_7530427C14	89	101	144	55	52	41	111.389	47.9277	0.430274	-1.21667	8.23557e-06	0.000595222	http://www.ncbi.nlm.nih.gov/nuccore/AK078728
fantom3_9230018A09	fantom3_9230018A09	46	83	67	30	32	25	65.6596	28.2708	0.430565	-1.2157	0.000271811	0.00785891	http://www.ncbi.nlm.nih.gov/nuccore/AK136650
fantom3_A230074B05	fantom3_A230074B05	218	227	194	114	104	73	217.926	93.936	0.431045	-1.21409	1.07453e-07	1.70367e-05	http://www.ncbi.nlm.nih.gov/nuccore/AK138341
fantom3_6430597G12	fantom3_6430597G12	252	268	205	109	142	78	247.961	106.902	0.431126	-1.21382	8.28198e-05	0.00337555	http://www.ncbi.nlm.nih.gov/nuccore/AK018287
fantom3_B230375G14	fantom3_B230375G14	78	134	113	50	66	29	108.89	46.9849	0.431491	-1.2126	0.000208706	0.00663542	http://www.ncbi.nlm.nih.gov/nuccore/AK046361
fantom3_C130031E05	fantom3_C130031E05	40	57	79	24	27	26	58.2831	25.1578	0.431649	-1.21207	0.000405396	0.0104749	http://www.ncbi.nlm.nih.gov/nuccore/AK048035
fantom3_D030009P16	fantom3_D030009P16	125	120	146	71	62	44	132.075	57.0697	0.432101	-1.21056	3.70827e-06	0.000314559	http://www.ncbi.nlm.nih.gov/nuccore/AK050719
fantom3_B230333M23	fantom3_B230333M23	28	51	42	21	12	21	40.496	17.5155	0.432525	-1.20914	0.00283453	0.0377892	http://www.ncbi.nlm.nih.gov/nuccore/AK080829
fantom3_7120462P21	fantom3_7120462P21	32	57	54	18	23	22	47.6666	20.6528	0.433276	-1.20664	0.00120814	0.0215085	http://www.ncbi.nlm.nih.gov/nuccore/AK148918
fantom3_A230012K17	fantom3_A230012K17	128	89	96	60	52	33	107.669	46.651	0.433282	-1.20662	0.00288348	0.0382147	http://www.ncbi.nlm.nih.gov/nuccore/AK038444
fantom3_G630058J23	fantom3_G630058J23	118	256	202	71	100	83	192.018	83.2662	0.433636	-1.20544	0.00215821	0.0315202	http://www.ncbi.nlm.nih.gov/nuccore/AK144406
fantom3_D230049B06	fantom3_D230049B06	78	75	92	43	35	33	82.7263	35.9036	0.434004	-1.20422	0.000101034	0.0039276	http://www.ncbi.nlm.nih.gov/nuccore/AK052129
fantom3_C130013N14	fantom3_C130013N14	45	60	54	26	31	15	53.622	23.2927	0.434387	-1.20295	0.00101183	0.0191738	http://www.ncbi.nlm.nih.gov/nuccore/AK081395
fantom3_B430201O15	fantom3_B430201O15	78	74	86	28	57	22	80.5736	35.0123	0.434538	-1.20244	0.000104228	0.00400805	http://www.ncbi.nlm.nih.gov/nuccore/AK080895
fantom3_D730040P10	fantom3_D730040P10	47	68	48	33	27	15	55.2513	24.0342	0.434998	-1.20092	0.00109427	0.0202079	http://www.ncbi.nlm.nih.gov/nuccore/AK052829
fantom3_A730027C07	fantom3_A730027C07	67	73	103	31	46	31	81.1993	35.329	0.435089	-1.20062	7.8119e-05	0.0032318	http://www.ncbi.nlm.nih.gov/nuccore/AK042821
fantom3_E130017H15	fantom3_E130017H15	79	111	127	32	74	34	105.79	46.0395	0.435196	-1.20026	0.000116692	0.00434636	http://www.ncbi.nlm.nih.gov/nuccore/AK053433
fantom3_A630080F24	fantom3_A630080F24	33	38	50	17	21	16	40.4585	17.6134	0.435343	-1.19977	0.00282861	0.0377322	http://www.ncbi.nlm.nih.gov/nuccore/AK042302
fantom3_A130038C08	fantom3_A130038C08	43	67	71	46	17	20	60.3587	26.2773	0.435352	-1.19975	0.000662481	0.0146277	http://www.ncbi.nlm.nih.gov/nuccore/AK037690
fantom3_E430003D23	fantom3_E430003D23	134	222	190	76	87	81	183.062	79.7083	0.435416	-1.19953	8.56146e-07	9.72858e-05	http://www.ncbi.nlm.nih.gov/nuccore/AK088072
fantom3_B230206N20	fantom3_B230206N20	68	49	59	21	34	25	60.1989	26.2648	0.4363	-1.19661	0.00062907	0.0141689	http://www.ncbi.nlm.nih.gov/nuccore/AK045489
fantom3_6330412M23	fantom3_6330412M23	56	75	45	24	23	33	60.1181	26.236	0.436408	-1.19625	0.00174302	0.0273067	http://www.ncbi.nlm.nih.gov/nuccore/AK031830
fantom3_9630004F09	fantom3_9630004F09	107	188	135	74	57	64	144.716	63.1951	0.436683	-1.19534	0.000198799	0.00642159	http://www.ncbi.nlm.nih.gov/nuccore/AK079309
NR_040517	4930545L23Rik	73	130	77	43	36	48	94.7411	41.4194	0.437186	-1.19368	0.00401378	0.0470756	http://www.ncbi.nlm.nih.gov/nuccore/NR_040517
fantom3_4930545L23	fantom3_4930545L23	73	130	77	43	36	48	94.7411	41.4194	0.437186	-1.19368	0.00401378	0.0470756	http://www.ncbi.nlm.nih.gov/nuccore/AK019742
fantom3_C130087P14	fantom3_C130087P14	52	67	50	25	27	25	57.4246	25.1097	0.437264	-1.19342	0.00080362	0.0164173	http://www.ncbi.nlm.nih.gov/nuccore/AK081932
fantom3_A130047I21	fantom3_A130047I21	160	190	172	72	90	75	176.767	77.4514	0.438155	-1.19049	2.92078e-07	4.06667e-05	http://www.ncbi.nlm.nih.gov/nuccore/AK037760
fantom3_C130072K13	fantom3_C130072K13	45	60	54	22	30	20	53.622	23.4955	0.43817	-1.19044	0.00100544	0.0191075	http://www.ncbi.nlm.nih.gov/nuccore/AK081732
fantom3_A630052L05	fantom3_A630052L05	80	79	124	41	45	41	94.5215	41.4211	0.438219	-1.19028	3.44499e-05	0.00177743	http://www.ncbi.nlm.nih.gov/nuccore/AK153703
fantom3_D930048F07	fantom3_D930048F07	32	52	61	16	22	26	48.1084	21.1049	0.438695	-1.18871	0.00116179	0.0209575	http://www.ncbi.nlm.nih.gov/nuccore/AK086732
fantom3_4833440L16	fantom3_4833440L16	41	45	50	12	35	14	45.8532	20.1245	0.43889	-1.18807	0.0017997	0.0278757	http://www.ncbi.nlm.nih.gov/nuccore/AK076524
fantom3_A830060H14	fantom3_A830060H14	135	188	129	85	89	36	153.557	67.511	0.439648	-1.18558	0.000888859	0.0175471	http://www.ncbi.nlm.nih.gov/nuccore/AK043962
fantom3_A630095M19	fantom3_A630095M19	649	995	785	388	417	304	818.748	360.007	0.439704	-1.1854	1.0097e-06	0.000111188	http://www.ncbi.nlm.nih.gov/nuccore/AK042483
fantom3_D930009B14	fantom3_D930009B14	73	92	87	47	40	29	85.0149	37.3857	0.439755	-1.18523	0.000111888	0.00422746	http://www.ncbi.nlm.nih.gov/nuccore/AK086162
fantom3_5830428M17	fantom3_5830428M17	142	146	132	56	66	70	143.033	62.93	0.439969	-1.18453	2.47208e-06	0.000227199	http://www.ncbi.nlm.nih.gov/nuccore/AK030853
fantom3_D230019N01	fantom3_D230019N01	42	81	68	26	37	23	63.7686	28.0652	0.44011	-1.18406	0.000595291	0.0136466	http://www.ncbi.nlm.nih.gov/nuccore/AK051924
fantom3_E030012G24	fantom3_E030012G24	71	81	88	41	39	30	80.8643	35.6124	0.440397	-1.18312	0.000138883	0.00491587	http://www.ncbi.nlm.nih.gov/nuccore/AK086925
fantom3_K230012G03	fantom3_K230012G03	71	86	119	46	43	36	91.931	40.5109	0.440666	-1.18224	4.88326e-05	0.00225708	http://www.ncbi.nlm.nih.gov/nuccore/AK158556
fantom3_9630001K09	fantom3_9630001K09	59	128	91	42	48	36	92.9807	40.9961	0.44091	-1.18144	0.00431693	0.0493878	http://www.ncbi.nlm.nih.gov/nuccore/AK137300
fantom3_D130079I21	fantom3_D130079I21	196	276	201	105	122	83	228.119	100.742	0.441622	-1.17912	1.20659e-05	0.000803944	http://www.ncbi.nlm.nih.gov/nuccore/AK141978
fantom3_A230096M02	fantom3_A230096M02	47	41	66	30	26	15	51.6401	22.8074	0.441661	-1.17899	0.00146823	0.0243051	http://www.ncbi.nlm.nih.gov/nuccore/AK039104
fantom3_A730019M22	fantom3_A730019M22	113	195	190	70	96	59	166.006	73.3398	0.441789	-1.17857	2.24413e-05	0.00127983	http://www.ncbi.nlm.nih.gov/nuccore/AK042731
fantom3_8030497I03	fantom3_8030497I03	42	48	34	24	14	20	42.3952	18.7318	0.441838	-1.17841	0.00400007	0.0470043	http://www.ncbi.nlm.nih.gov/nuccore/AK078793
fantom3_7120468C14	fantom3_7120468C14	82	87	93	45	46	30	88.5796	39.1459	0.441929	-1.17811	9.27178e-05	0.00365595	http://www.ncbi.nlm.nih.gov/nuccore/AK148960
fantom3_7120420N02	fantom3_7120420N02	152	252	255	122	119	61	219.669	97.1931	0.442453	-1.1764	1.8252e-05	0.00108377	http://www.ncbi.nlm.nih.gov/nuccore/AK148612
fantom3_C130099J18	fantom3_C130099J18	47	42	44	22	27	13	45.313	20.0731	0.442986	-1.17467	0.00296486	0.0389184	http://www.ncbi.nlm.nih.gov/nuccore/AK082065
fantom3_C230007M13	fantom3_C230007M13	352	442	390	172	225	148	400.456	177.607	0.443511	-1.17296	1.28401e-10	5.32654e-08	http://www.ncbi.nlm.nih.gov/nuccore/AK082104
fantom3_D630038F08	fantom3_D630038F08	42	39	58	24	24	16	46.6428	20.6992	0.443781	-1.17208	0.00222455	0.032142	http://www.ncbi.nlm.nih.gov/nuccore/AK085531
fantom3_D130070E08	fantom3_D130070E08	150	180	162	98	76	56	166.576	73.9303	0.443824	-1.17194	1.17696e-06	0.000125351	http://www.ncbi.nlm.nih.gov/nuccore/AK051739
fantom3_A330069N19	fantom3_A330069N19	27	53	37	14	19	20	39.2723	17.4332	0.443906	-1.17167	0.00369327	0.0445652	http://www.ncbi.nlm.nih.gov/nuccore/AK039598
fantom3_9930028C19	fantom3_9930028C19	29	50	51	19	24	16	43.2666	19.2126	0.444053	-1.1712	0.00253007	0.0349137	http://www.ncbi.nlm.nih.gov/nuccore/AK036937
fantom3_F430105K02	fantom3_F430105K02	105	119	121	43	66	49	116.555	51.8117	0.444526	-1.16966	1.23076e-05	0.000815559	http://www.ncbi.nlm.nih.gov/nuccore/AK143767
fantom3_B230303K20	fantom3_B230303K20	94	158	139	58	73	48	130.91	58.2701	0.445117	-1.16774	8.63047e-06	0.000616407	http://www.ncbi.nlm.nih.gov/nuccore/AK140114
fantom3_C130024H08	fantom3_C130024H08	35	38	49	19	18	19	40.917	18.2395	0.445768	-1.16564	0.00360375	0.0439311	http://www.ncbi.nlm.nih.gov/nuccore/AK140801
fantom3_B130042I09	fantom3_B130042I09	81	119	159	79	48	39	118.928	53.0327	0.445923	-1.16513	0.00011063	0.00419299	http://www.ncbi.nlm.nih.gov/nuccore/AK157787
fantom3_A730016K16	fantom3_A730016K16	249	377	280	143	154	123	306.119	136.572	0.446142	-1.16443	7.1811e-06	0.000535629	http://www.ncbi.nlm.nih.gov/nuccore/AK139085
fantom3_9630023E18	fantom3_9630023E18	29	53	50	26	17	18	43.9707	19.6403	0.446668	-1.16272	0.00288692	0.0382224	http://www.ncbi.nlm.nih.gov/nuccore/AK035976
fantom3_D330035F15	fantom3_D330035F15	191	244	177	99	94	93	208.206	93.0354	0.446842	-1.16216	3.13663e-06	0.000275324	http://www.ncbi.nlm.nih.gov/nuccore/AK084716
fantom3_A130038H11	fantom3_A130038H11	49	63	64	30	40	12	59.18	26.4597	0.447106	-1.16131	0.000904929	0.0177315	http://www.ncbi.nlm.nih.gov/nuccore/AK137913
fantom3_B230202F16	fantom3_B230202F16	203	287	218	117	114	99	239.624	107.157	0.447189	-1.16104	4.39805e-07	5.64189e-05	http://www.ncbi.nlm.nih.gov/nuccore/AK045452
fantom3_I1C0002N20	fantom3_I1C0002N20	44	47	51	30	22	15	47.9693	21.4678	0.447533	-1.15994	0.002651	0.0360331	http://www.ncbi.nlm.nih.gov/nuccore/AK145476
fantom3_D930019P18	fantom3_D930019P18	46	63	56	23	24	29	55.6153	24.892	0.447576	-1.1598	0.00104122	0.0195548	http://www.ncbi.nlm.nih.gov/nuccore/AK086306
fantom3_C130063B20	fantom3_C130063B20	26	39	51	12	17	23	38.4325	17.205	0.447668	-1.1595	0.00350113	0.0431476	http://www.ncbi.nlm.nih.gov/nuccore/AK048465
fantom3_4930470B04	fantom3_4930470B04	45	59	46	13	38	18	50.8635	22.8081	0.448418	-1.15708	0.00232653	0.033155	http://www.ncbi.nlm.nih.gov/nuccore/AK015531
fantom3_C230088B03	fantom3_C230088B03	35	56	37	16	17	26	43.3244	19.4304	0.448487	-1.15686	0.00306231	0.0397156	http://www.ncbi.nlm.nih.gov/nuccore/AK048985
fantom3_6430500G23	fantom3_6430500G23	37	58	41	33	23	9	45.9684	20.6223	0.448618	-1.15644	0.0043921	0.049974	http://www.ncbi.nlm.nih.gov/nuccore/AK078195
fantom3_E130002N09	fantom3_E130002N09	159	209	205	124	76	70	192.758	86.4958	0.448728	-1.15609	3.6983e-07	4.89064e-05	http://www.ncbi.nlm.nih.gov/nuccore/AK053260
fantom3_C230029N01	fantom3_C230029N01	41	48	48	21	32	11	46.2545	20.7594	0.448809	-1.15583	0.00272763	0.0366979	http://www.ncbi.nlm.nih.gov/nuccore/AK082259
fantom3_E530011G23	fantom3_E530011G23	451	556	479	224	270	200	503.358	226.098	0.449179	-1.15464	3.31375e-11	1.6725e-08	http://www.ncbi.nlm.nih.gov/nuccore/AK089132
fantom3_A330065N23	fantom3_A330065N23	376	443	435	203	226	157	423.556	190.267	0.449213	-1.15453	2.23796e-11	1.17865e-08	http://www.ncbi.nlm.nih.gov/nuccore/AK138567
fantom3_A230073A17	fantom3_A230073A17	56	65	70	41	20	29	64.3329	28.904	0.449287	-1.15429	0.000713239	0.0152753	http://www.ncbi.nlm.nih.gov/nuccore/AK038895
fantom3_6430581J15	fantom3_6430581J15	2837	2527	2861	1439	1407	1033	2794.53	1255.82	0.449383	-1.15398	1.3916e-10	5.73358e-08	http://www.ncbi.nlm.nih.gov/nuccore/AK078299
fantom3_D930024L13	fantom3_D930024L13	95	128	138	70	62	37	120.918	54.3546	0.449517	-1.15355	1.4889e-05	0.000945251	http://www.ncbi.nlm.nih.gov/nuccore/AK086380
fantom3_F830221A10	fantom3_F830221A10	44	52	66	27	23	25	54.1903	24.3648	0.449615	-1.15324	0.00122709	0.0217246	http://www.ncbi.nlm.nih.gov/nuccore/AK157523
fantom3_A130085I12	fantom3_A130085I12	75	81	95	31	53	32	84.5069	38.0186	0.449888	-1.15236	0.000121019	0.00446114	http://www.ncbi.nlm.nih.gov/nuccore/AK038188
fantom3_D030064H05	fantom3_D030064H05	49	53	56	35	18	22	53.4007	24.0326	0.450042	-1.15187	0.00183159	0.0282846	http://www.ncbi.nlm.nih.gov/nuccore/AK051067
fantom3_2900084C01	fantom3_2900084C01	54	60	63	37	31	16	59.7734	26.9084	0.450174	-1.15145	0.00111459	0.0203857	http://www.ncbi.nlm.nih.gov/nuccore/AK013816
fantom3_7330410C13	fantom3_7330410C13	211	198	182	101	114	66	201.894	91.0022	0.450743	-1.14962	1.34271e-05	0.000869762	http://www.ncbi.nlm.nih.gov/nuccore/AK078630
fantom3_A530024M11	fantom3_A530024M11	160	179	184	80	106	59	176.709	79.6618	0.450807	-1.14942	7.08258e-07	8.46082e-05	http://www.ncbi.nlm.nih.gov/nuccore/AK040782
fantom3_9430027E12	fantom3_9430027E12	32	53	63	20	36	12	49.0497	22.1471	0.451524	-1.14713	0.00360194	0.0439297	http://www.ncbi.nlm.nih.gov/nuccore/AK136985
fantom3_A230001M10	fantom3_A230001M10	87	67	67	41	35	30	75.8956	34.2728	0.451578	-1.14695	0.000615613	0.0139646	http://www.ncbi.nlm.nih.gov/nuccore/AK038386
fantom3_B230304L24	fantom3_B230304L24	245	354	290	152	147	119	299.905	135.522	0.451885	-1.14597	1.17821e-08	2.68268e-06	http://www.ncbi.nlm.nih.gov/nuccore/AK045691
fantom3_D230017O12	fantom3_D230017O12	76	141	134	44	64	53	116.838	52.8208	0.452087	-1.14533	0.00014394	0.00505383	http://www.ncbi.nlm.nih.gov/nuccore/AK051906
fantom3_D930045J05	fantom3_D930045J05	286	401	423	190	198	131	371.566	168.044	0.45226	-1.14478	1.41099e-10	5.77419e-08	http://www.ncbi.nlm.nih.gov/nuccore/AK142908
fantom3_A930007F05	fantom3_A930007F05	41	49	51	22	23	21	47.4987	21.4967	0.452574	-1.14378	0.00248466	0.0344737	http://www.ncbi.nlm.nih.gov/nuccore/AK044319
fantom3_2900018E21	fantom3_2900018E21	45	46	45	19	27	18	46.1972	20.9081	0.452584	-1.14374	0.00299621	0.0391348	http://www.ncbi.nlm.nih.gov/nuccore/AK013549
fantom3_9330178E07	fantom3_9330178E07	62	110	74	43	44	29	82.9324	37.5361	0.45261	-1.14366	0.0015511	0.0252002	http://www.ncbi.nlm.nih.gov/nuccore/AK034328
NR_045141	6330415B21Rik	123	177	149	56	87	66	151.354	68.5812	0.453117	-1.14204	2.28416e-06	0.000215151	http://www.ncbi.nlm.nih.gov/nuccore/NR_045141
fantom3_D930016O10	fantom3_D930016O10	68	107	84	51	47	25	87.2379	39.5376	0.453216	-1.14173	0.000162322	0.00552004	http://www.ncbi.nlm.nih.gov/nuccore/AK142796
fantom3_D630028D06	fantom3_D630028D06	57	75	74	38	26	33	69.2815	31.403	0.453267	-1.14157	0.000484707	0.0118279	http://www.ncbi.nlm.nih.gov/nuccore/AK085448
fantom3_A730096K06	fantom3_A730096K06	71	96	73	34	49	30	81.3563	36.8802	0.453317	-1.14141	0.000210453	0.00666996	http://www.ncbi.nlm.nih.gov/nuccore/AK139298
fantom3_9430046N12	fantom3_9430046N12	56	79	70	29	43	24	69.032	31.3119	0.453585	-1.14056	0.000455204	0.011313	http://www.ncbi.nlm.nih.gov/nuccore/AK034847
fantom3_B730015P05	fantom3_B730015P05	124	245	200	95	104	67	190.004	86.2148	0.453751	-1.14003	0.000864156	0.017194	http://www.ncbi.nlm.nih.gov/nuccore/AK140403
fantom3_9430099P11	fantom3_9430099P11	133	200	134	89	85	49	158.338	71.8508	0.453782	-1.13993	0.000655419	0.0145407	http://www.ncbi.nlm.nih.gov/nuccore/AK035203
fantom3_A530073B15	fantom3_A530073B15	231	184	235	126	141	45	220.859	100.224	0.453791	-1.1399	0.000861768	0.0171577	http://www.ncbi.nlm.nih.gov/nuccore/AK080162
fantom3_D130018F08	fantom3_D130018F08	42	52	76	20	32	26	56.4576	25.6431	0.454201	-1.1386	0.0008823	0.0174404	http://www.ncbi.nlm.nih.gov/nuccore/AK083840
fantom3_B930070J15	fantom3_B930070J15	127	146	118	66	86	35	133.083	60.5121	0.454694	-1.13703	0.000174857	0.00582529	http://www.ncbi.nlm.nih.gov/nuccore/AK081027
fantom3_C530002H12	fantom3_C530002H12	46	53	63	25	30	21	54.3787	24.7328	0.454826	-1.13661	0.00143021	0.0238822	http://www.ncbi.nlm.nih.gov/nuccore/AK049605
fantom3_C230033K16	fantom3_C230033K16	169	265	254	104	140	78	230.2	104.746	0.455021	-1.13599	3.5483e-06	0.000305699	http://www.ncbi.nlm.nih.gov/nuccore/AK082293
fantom3_C230051H02	fantom3_C230051H02	295	341	273	149	151	133	309.425	140.806	0.455055	-1.13589	4.34371e-08	8.11979e-06	http://www.ncbi.nlm.nih.gov/nuccore/AK141098
fantom3_7120425H21	fantom3_7120425H21	162	356	367	184	125	106	292.302	133.178	0.455619	-1.1341	0.00344192	0.0426654	http://www.ncbi.nlm.nih.gov/nuccore/AK148621
fantom3_C030005G13	fantom3_C030005G13	81	96	76	44	36	41	86.0713	39.299	0.456586	-1.13104	0.000202082	0.0064861	http://www.ncbi.nlm.nih.gov/nuccore/AK047659
fantom3_E030034L03	fantom3_E030034L03	66	101	85	42	36	41	84.7655	38.7044	0.456605	-1.13098	0.000171122	0.00574192	http://www.ncbi.nlm.nih.gov/nuccore/AK087214
fantom3_C430028H05	fantom3_C430028H05	67	63	52	23	43	21	62.3974	28.4919	0.456619	-1.13094	0.0024851	0.0344737	http://www.ncbi.nlm.nih.gov/nuccore/AK141323
fantom3_D130051O04	fantom3_D130051O04	104	89	115	52	57	38	104.288	47.674	0.457139	-1.12929	6.15941e-05	0.00270327	http://www.ncbi.nlm.nih.gov/nuccore/AK083892
fantom3_A630040J02	fantom3_A630040J02	44	46	61	22	29	20	50.6622	23.1606	0.457158	-1.12923	0.00198186	0.0297406	http://www.ncbi.nlm.nih.gov/nuccore/AK041826
fantom3_9630059P20	fantom3_9630059P20	51	53	54	23	27	25	53.5563	24.5151	0.457745	-1.12738	0.00179934	0.0278757	http://www.ncbi.nlm.nih.gov/nuccore/AK036350
fantom3_A830095A11	fantom3_A830095A11	40	48	54	20	33	14	47.6909	21.8332	0.457806	-1.12719	0.00264429	0.0359978	http://www.ncbi.nlm.nih.gov/nuccore/AK044146
fantom3_C230073O14	fantom3_C230073O14	41	70	55	28	34	17	55.7587	25.5828	0.458812	-1.12403	0.00153331	0.0249963	http://www.ncbi.nlm.nih.gov/nuccore/AK048834
fantom3_7120408P05	fantom3_7120408P05	166	242	231	104	115	84	214.373	98.4461	0.459228	-1.12272	1.49597e-07	2.28224e-05	http://www.ncbi.nlm.nih.gov/nuccore/AK078610
fantom3_6430546G10	fantom3_6430546G10	128	160	128	70	78	52	141.191	64.8939	0.459616	-1.1215	9.16618e-06	0.00064855	http://www.ncbi.nlm.nih.gov/nuccore/AK135021
fantom3_B230327D02	fantom3_B230327D02	125	118	108	84	49	40	119.895	55.1995	0.460398	-1.11905	0.000108402	0.00413326	http://www.ncbi.nlm.nih.gov/nuccore/AK045959
fantom3_C530043K16	fantom3_C530043K16	55	43	41	24	28	16	47.7853	22.0388	0.461204	-1.11652	0.00411246	0.0479176	http://www.ncbi.nlm.nih.gov/nuccore/AK083074
fantom3_9630005I06	fantom3_9630005I06	107	129	121	77	66	31	120.673	55.703	0.461603	-1.11527	3.70859e-05	0.00186247	http://www.ncbi.nlm.nih.gov/nuccore/AK035801
fantom3_C230050D12	fantom3_C230050D12	170	124	127	77	81	49	144.792	66.9435	0.462342	-1.11297	0.00347504	0.0429442	http://www.ncbi.nlm.nih.gov/nuccore/AK082428
fantom3_C130088C04	fantom3_C130088C04	102	171	117	59	79	49	131.655	60.9222	0.46274	-1.11173	0.001274	0.0222801	http://www.ncbi.nlm.nih.gov/nuccore/AK081935
fantom3_B230112P13	fantom3_B230112P13	447	458	440	243	220	190	457.13	211.548	0.462773	-1.11162	5.57239e-11	2.65746e-08	http://www.ncbi.nlm.nih.gov/nuccore/AK080792
fantom3_A130079J19	fantom3_A130079J19	51	75	52	23	31	31	60.3349	27.9271	0.462868	-1.11133	0.00114784	0.0208144	http://www.ncbi.nlm.nih.gov/nuccore/AK038109
fantom3_4930445J05	fantom3_4930445J05	622	543	605	277	363	218	602.244	279.217	0.463628	-1.10896	1.96715e-06	0.000191615	http://www.ncbi.nlm.nih.gov/nuccore/AK076775
fantom3_C230082P04	fantom3_C230082P04	83	101	81	35	41	51	90.0251	41.7517	0.463778	-1.10849	0.000159769	0.00547578	http://www.ncbi.nlm.nih.gov/nuccore/AK082679
fantom3_9430022L01	fantom3_9430022L01	78	75	84	43	39	33	80.3035	37.2432	0.46378	-1.10849	0.000366051	0.00974741	http://www.ncbi.nlm.nih.gov/nuccore/AK034668
fantom3_9430012M22	fantom3_9430012M22	40	59	75	24	35	23	57.743	26.8008	0.46414	-1.10737	0.00111661	0.020407	http://www.ncbi.nlm.nih.gov/nuccore/AK020412
fantom3_9330181J07	fantom3_9330181J07	95	93	124	52	56	42	104.93	48.7207	0.464315	-1.10682	6.62731e-05	0.00286349	http://www.ncbi.nlm.nih.gov/nuccore/AK034354
fantom3_D230038P21	fantom3_D230038P21	72	97	78	44	49	27	83.5868	38.817	0.464392	-1.10659	0.00030176	0.0084526	http://www.ncbi.nlm.nih.gov/nuccore/AK052038
fantom3_C130075O13	fantom3_C130075O13	452	557	490	232	294	198	507.405	235.823	0.464762	-1.10544	5.9311e-10	1.9523e-07	http://www.ncbi.nlm.nih.gov/nuccore/AK081774
fantom3_G830014I23	fantom3_G830014I23	229	274	333	155	116	131	279.985	130.177	0.464944	-1.10487	1.29975e-08	2.89414e-06	http://www.ncbi.nlm.nih.gov/nuccore/AK166199
fantom3_C130021H21	fantom3_C130021H21	30	51	48	10	20	30	43.0743	20.0329	0.465076	-1.10446	0.00328973	0.0414663	http://www.ncbi.nlm.nih.gov/nuccore/AK047913
fantom3_C530021L15	fantom3_C530021L15	87	74	70	52	37	26	79.1537	36.8314	0.465314	-1.10372	0.000610484	0.0138846	http://www.ncbi.nlm.nih.gov/nuccore/AK082954
fantom3_K230031K21	fantom3_K230031K21	70	63	49	26	32	31	62.6308	29.1539	0.465489	-1.10318	0.00179589	0.027854	http://www.ncbi.nlm.nih.gov/nuccore/AK158625
fantom3_9430096N03	fantom3_9430096N03	40	78	68	40	28	22	62.0004	28.8681	0.465611	-1.1028	0.00116903	0.0210348	http://www.ncbi.nlm.nih.gov/nuccore/AK035180
fantom3_4930553I03	fantom3_4930553I03	67	90	79	30	48	35	79.6369	37.083	0.465651	-1.10268	0.000302535	0.00845954	http://www.ncbi.nlm.nih.gov/nuccore/AK076917
fantom3_A830097A05	fantom3_A830097A05	132	234	197	82	97	90	188.449	87.9496	0.466703	-1.09942	5.9432e-05	0.00262934	http://www.ncbi.nlm.nih.gov/nuccore/AK044166
fantom3_A230080N10	fantom3_A230080N10	45	74	71	39	22	31	63.4695	29.6699	0.467467	-1.09706	0.0010644	0.0198236	http://www.ncbi.nlm.nih.gov/nuccore/AK038976
fantom3_5830411J07	fantom3_5830411J07	32	63	63	31	23	22	52.4062	24.5178	0.467842	-1.09591	0.00218728	0.0318526	http://www.ncbi.nlm.nih.gov/nuccore/AK017919
fantom3_C230031G21	fantom3_C230031G21	75	115	92	54	53	31	95.0104	44.5113	0.468489	-1.09391	0.000167377	0.00564439	http://www.ncbi.nlm.nih.gov/nuccore/AK082269
fantom3_D130074P10	fantom3_D130074P10	52	92	91	33	42	37	78.2328	36.6564	0.468555	-1.09371	0.000296119	0.00833911	http://www.ncbi.nlm.nih.gov/nuccore/AK141953
fantom3_9330109A05	fantom3_9330109A05	273	415	400	173	172	179	364.351	170.862	0.468949	-1.0925	7.00855e-10	2.25787e-07	http://www.ncbi.nlm.nih.gov/nuccore/AK033879
fantom3_8030447M02	fantom3_8030447M02	53	77	82	33	39	30	70.853	33.2339	0.469054	-1.09217	0.000576453	0.0133871	http://www.ncbi.nlm.nih.gov/nuccore/AK033153
fantom3_9830001K02	fantom3_9830001K02	101	138	84	69	56	36	110.204	51.7026	0.469152	-1.09187	0.00334672	0.0419577	http://www.ncbi.nlm.nih.gov/nuccore/AK036376
fantom3_9430031K09	fantom3_9430031K09	37	59	47	20	27	22	48.1212	22.587	0.469378	-1.09118	0.00326188	0.0412441	http://www.ncbi.nlm.nih.gov/nuccore/AK020452
fantom3_C030032K10	fantom3_C030032K10	410	672	637	278	334	218	574.537	269.803	0.4696	-1.0905	4.2276e-06	0.000348651	http://www.ncbi.nlm.nih.gov/nuccore/AK047769
fantom3_A430106G13	fantom3_A430106G13	115	158	158	97	57	58	144.657	67.9608	0.469805	-1.08987	1.26918e-05	0.000836444	http://www.ncbi.nlm.nih.gov/nuccore/AK079894
fantom3_D130073P12	fantom3_D130073P12	243	403	345	188	160	135	332.247	156.105	0.469847	-1.08974	3.79186e-06	0.000319412	http://www.ncbi.nlm.nih.gov/nuccore/AK083993
fantom3_9830143H05	fantom3_9830143H05	78	102	102	53	51	34	94.8174	44.5804	0.470171	-1.08874	0.000167833	0.00565034	http://www.ncbi.nlm.nih.gov/nuccore/AK036628
fantom3_F830201I05	fantom3_F830201I05	66	94	97	55	34	37	86.0502	40.518	0.470864	-1.08662	0.000291095	0.00825011	http://www.ncbi.nlm.nih.gov/nuccore/AK172329
fantom3_B930011I18	fantom3_B930011I18	53	37	59	24	27	22	50.4614	23.7762	0.471177	-1.08566	0.00327727	0.0413696	http://www.ncbi.nlm.nih.gov/nuccore/AK047016
fantom3_9330105L01	fantom3_9330105L01	100	142	146	64	57	67	129.943	61.2582	0.471424	-1.0849	1.86984e-05	0.00110164	http://www.ncbi.nlm.nih.gov/nuccore/AK136824
fantom3_9330155J10	fantom3_9330155J10	100	142	146	64	57	67	129.943	61.2582	0.471424	-1.0849	1.86984e-05	0.00110164	http://www.ncbi.nlm.nih.gov/nuccore/AK136863
fantom3_C230029G11	fantom3_C230029G11	92	154	115	55	80	41	121.537	57.3047	0.471499	-1.08467	0.00128917	0.0224275	http://www.ncbi.nlm.nih.gov/nuccore/AK141062
fantom3_A730089O22	fantom3_A730089O22	60	105	74	34	45	37	80.4929	37.9584	0.471574	-1.08444	0.00107184	0.0199316	http://www.ncbi.nlm.nih.gov/nuccore/AK043378
fantom3_1700091C19	fantom3_1700091C19	75	90	97	42	53	33	88.1334	41.6344	0.472402	-1.08191	0.000242898	0.00733004	http://www.ncbi.nlm.nih.gov/nuccore/AK018918
fantom3_C230071H17	fantom3_C230071H17	47	65	61	31	36	18	58.1815	27.4899	0.472485	-1.08166	0.00190001	0.0288773	http://www.ncbi.nlm.nih.gov/nuccore/AK048805
fantom3_C130003K05	fantom3_C130003K05	67	55	60	26	43	21	62.135	29.3838	0.472902	-1.08039	0.0016189	0.0259461	http://www.ncbi.nlm.nih.gov/nuccore/AK047838
fantom3_D430016K04	fantom3_D430016K04	98	148	88	55	58	52	113.63	53.7364	0.472906	-1.08038	0.00268933	0.0363819	http://www.ncbi.nlm.nih.gov/nuccore/AK084938
fantom3_9430067G18	fantom3_9430067G18	67	102	113	63	49	27	93.9617	44.4659	0.473234	-1.07937	0.000195889	0.00633977	http://www.ncbi.nlm.nih.gov/nuccore/AK137084
fantom3_4933433J22	fantom3_4933433J22	52	55	53	34	23	23	54.3054	25.7551	0.474265	-1.07623	0.00315841	0.0405537	http://www.ncbi.nlm.nih.gov/nuccore/AK133444
fantom3_9030205G03	fantom3_9030205G03	44	68	64	26	45	15	58.955	27.9812	0.474619	-1.07516	0.00221532	0.0320529	http://www.ncbi.nlm.nih.gov/nuccore/AK020245
fantom3_F630118F07	fantom3_F630118F07	107	112	131	63	66	44	117.995	56.0308	0.474857	-1.07444	5.583e-05	0.00250288	http://www.ncbi.nlm.nih.gov/nuccore/AK155038
fantom3_D930017A14	fantom3_D930017A14	121	125	86	76	52	41	114.059	54.1711	0.474938	-1.07419	0.00311584	0.04014	http://www.ncbi.nlm.nih.gov/nuccore/AK053019
fantom3_D230009B04	fantom3_D230009B04	48	47	55	33	22	20	50.7033	24.0867	0.475053	-1.07384	0.00404282	0.0473155	http://www.ncbi.nlm.nih.gov/nuccore/AK084207
fantom3_A130006L11	fantom3_A130006L11	149	232	206	118	120	53	196.974	93.5756	0.475065	-1.0738	0.000130025	0.00469225	http://www.ncbi.nlm.nih.gov/nuccore/AK037320
fantom3_3222402N08	fantom3_3222402N08	48	51	80	44	27	18	59.6172	28.3408	0.47538	-1.07285	0.00196067	0.0295554	http://www.ncbi.nlm.nih.gov/nuccore/AK014321
fantom3_F830207A08	fantom3_F830207A08	50	79	59	26	36	30	63.4168	30.1481	0.475396	-1.0728	0.0012484	0.0219922	http://www.ncbi.nlm.nih.gov/nuccore/AK157220
fantom3_9430044G02	fantom3_9430044G02	96	156	125	82	68	38	126.76	60.2771	0.475522	-1.07241	0.000302008	0.0084526	http://www.ncbi.nlm.nih.gov/nuccore/AK162444
fantom3_A730001K16	fantom3_A730001K16	184	205	238	116	136	59	210.925	100.412	0.476053	-1.07081	7.32456e-07	8.59727e-05	http://www.ncbi.nlm.nih.gov/nuccore/AK042529
fantom3_D230019N18	fantom3_D230019N18	57	84	115	25	52	45	84.7192	40.39	0.476752	-1.06869	0.00123341	0.0217983	http://www.ncbi.nlm.nih.gov/nuccore/AK051926
fantom3_B930063I10	fantom3_B930063I10	91	105	96	56	52	38	98.9556	47.1888	0.476868	-1.06834	0.000198995	0.00642448	http://www.ncbi.nlm.nih.gov/nuccore/AK047442
fantom3_A130089P16	fantom3_A130089P16	49	59	43	31	18	27	51.4775	24.5703	0.477302	-1.06703	0.00418175	0.0484267	http://www.ncbi.nlm.nih.gov/nuccore/AK038250
fantom3_F830008D10	fantom3_F830008D10	72	61	61	29	39	29	66.355	31.6993	0.477723	-1.06575	0.00141926	0.0238179	http://www.ncbi.nlm.nih.gov/nuccore/AK089669
fantom3_A230081H15	fantom3_A230081H15	135	213	203	77	103	89	184.359	88.1271	0.478018	-1.06486	1.44888e-06	0.000147236	http://www.ncbi.nlm.nih.gov/nuccore/AK038984
fantom3_D130020M24	fantom3_D130020M24	168	181	162	75	98	81	173.763	83.0948	0.478208	-1.06429	4.21832e-06	0.00034855	http://www.ncbi.nlm.nih.gov/nuccore/AK083847
fantom3_E130119B05	fantom3_E130119B05	38	65	60	28	23	29	54.4528	26.0437	0.47828	-1.06407	0.0024011	0.033729	http://www.ncbi.nlm.nih.gov/nuccore/AK143156
fantom3_K530041K04	fantom3_K530041K04	70	65	73	43	39	23	70.5705	33.7892	0.478801	-1.0625	0.00122362	0.0216822	http://www.ncbi.nlm.nih.gov/nuccore/AK159037
fantom3_6330436B02	fantom3_6330436B02	176	155	155	95	88	63	165.961	79.4749	0.478876	-1.06227	9.97566e-06	0.000689783	http://www.ncbi.nlm.nih.gov/nuccore/AK031862
fantom3_C130030F07	fantom3_C130030F07	43	66	59	36	25	23	56.3888	27.0195	0.479165	-1.06141	0.00265808	0.036077	http://www.ncbi.nlm.nih.gov/nuccore/AK140807
fantom3_9030611M06	fantom3_9030611M06	115	158	175	63	111	46	149.806	71.7919	0.479233	-1.0612	0.000242407	0.00732249	http://www.ncbi.nlm.nih.gov/nuccore/AK033536
fantom3_A530006E07	fantom3_A530006E07	77	111	99	53	54	36	96.5491	46.2759	0.479299	-1.061	0.000208427	0.00663004	http://www.ncbi.nlm.nih.gov/nuccore/AK040648
fantom3_6530403M19	fantom3_6530403M19	54	82	107	41	49	29	80.4832	38.6159	0.479801	-1.05949	0.000387277	0.0101251	http://www.ncbi.nlm.nih.gov/nuccore/AK135133
fantom3_D930045D13	fantom3_D930045D13	49	72	57	34	26	29	60.0809	28.8322	0.47989	-1.05923	0.0020855	0.0308071	http://www.ncbi.nlm.nih.gov/nuccore/AK086678
fantom3_9330210P08	fantom3_9330210P08	75	125	101	57	52	41	101.093	48.5223	0.479979	-1.05896	0.000161212	0.00550083	http://www.ncbi.nlm.nih.gov/nuccore/AK034524
fantom3_D930007J20	fantom3_D930007J20	109	150	132	61	73	60	131.814	63.3068	0.480274	-1.05807	2.93774e-05	0.00157041	http://www.ncbi.nlm.nih.gov/nuccore/AK086133
fantom3_9630011B11	fantom3_9630011B11	30	62	58	29	23	22	49.795	23.9232	0.480434	-1.05759	0.00355587	0.0435785	http://www.ncbi.nlm.nih.gov/nuccore/AK137329
fantom3_G530013G15	fantom3_G530013G15	57	69	67	24	34	37	65.1476	31.3015	0.48047	-1.05748	0.00119502	0.0213251	http://www.ncbi.nlm.nih.gov/nuccore/AK149728
fantom3_A930013F20	fantom3_A930013F20	45	50	63	32	27	20	52.9911	25.4639	0.480531	-1.0573	0.00336156	0.0420573	http://www.ncbi.nlm.nih.gov/nuccore/AK044442
fantom3_B930090B20	fantom3_B930090B20	111	123	111	73	60	42	117.153	56.3037	0.4806	-1.05709	0.000101509	0.0039385	http://www.ncbi.nlm.nih.gov/nuccore/AK047569
NR_102277	C030029H02Rik	104	150	111	91	44	51	123.551	59.4055	0.480818	-1.05644	0.000578444	0.0134179	http://www.ncbi.nlm.nih.gov/nuccore/NR_102277
fantom3_9330142P20	fantom3_9330142P20	104	150	111	91	44	51	123.551	59.4055	0.480818	-1.05644	0.000578444	0.0134179	http://www.ncbi.nlm.nih.gov/nuccore/AK034027
fantom3_A130010F01	fantom3_A130010F01	199	247	264	114	124	114	238.607	114.795	0.481106	-1.05557	2.17853e-07	3.14155e-05	http://www.ncbi.nlm.nih.gov/nuccore/AK037360
fantom3_B930053C05	fantom3_B930053C05	279	475	403	199	232	144	387.683	186.597	0.481313	-1.05495	0.000101922	0.00394945	http://www.ncbi.nlm.nih.gov/nuccore/AK047361
fantom3_D930044I17	fantom3_D930044I17	66	90	114	29	55	47	89.8561	43.2748	0.481601	-1.05409	0.000184422	0.00605022	http://www.ncbi.nlm.nih.gov/nuccore/AK086664
fantom3_D930045H10	fantom3_D930045H10	67	73	58	42	30	29	67.571	32.5502	0.481719	-1.05374	0.00172154	0.0271116	http://www.ncbi.nlm.nih.gov/nuccore/AK086681
fantom3_9330197B18	fantom3_9330197B18	95	119	98	52	72	33	105.783	50.9705	0.48184	-1.05337	0.00015395	0.0053129	http://www.ncbi.nlm.nih.gov/nuccore/AK034461
fantom3_A430104B16	fantom3_A430104B16	107	149	155	95	55	57	137.683	66.351	0.481912	-1.05316	3.05295e-05	0.00161913	http://www.ncbi.nlm.nih.gov/nuccore/AK040504
fantom3_C430050I21	fantom3_C430050I21	90	124	110	52	76	34	109.192	52.6554	0.482227	-1.05222	0.000111264	0.00420912	http://www.ncbi.nlm.nih.gov/nuccore/AK021264
fantom3_A130007E13	fantom3_A130007E13	211	414	289	153	176	126	306.799	147.949	0.482235	-1.05219	0.00429057	0.0491608	http://www.ncbi.nlm.nih.gov/nuccore/AK037330
fantom3_A230098H18	fantom3_A230098H18	796	976	954	477	489	400	919.507	443.738	0.482582	-1.05115	8.98286e-15	8.63581e-12	http://www.ncbi.nlm.nih.gov/nuccore/AK039119
fantom3_A630063G22	fantom3_A630063G22	71	114	92	44	55	39	93.1522	44.9712	0.482771	-1.05059	0.000250396	0.00746699	http://www.ncbi.nlm.nih.gov/nuccore/AK042143
fantom3_E330020P21	fantom3_E330020P21	58	85	68	38	37	31	71.2015	34.3961	0.48308	-1.04966	0.00107613	0.0199643	http://www.ncbi.nlm.nih.gov/nuccore/AK054376
fantom3_C130040D03	fantom3_C130040D03	95	147	142	65	69	57	128.507	62.1203	0.483401	-1.04871	3.57194e-05	0.00181188	http://www.ncbi.nlm.nih.gov/nuccore/AK048199
fantom3_6330403F16	fantom3_6330403F16	94	79	80	54	44	32	86.525	41.8426	0.48359	-1.04814	0.000644318	0.0143824	http://www.ncbi.nlm.nih.gov/nuccore/AK031809
fantom3_E130016L12	fantom3_E130016L12	96	121	107	45	75	42	109.561	53.0026	0.483774	-1.04759	0.000109703	0.00416151	http://www.ncbi.nlm.nih.gov/nuccore/AK053427
fantom3_5730406E14	fantom3_5730406E14	49	91	71	49	37	21	70.6982	34.2125	0.483923	-1.04715	0.00370371	0.0446405	http://www.ncbi.nlm.nih.gov/nuccore/AK017501
fantom3_5830474E16	fantom3_5830474E16	237	361	278	140	173	126	295.575	143.08	0.484072	-1.04671	3.30308e-05	0.00172016	http://www.ncbi.nlm.nih.gov/nuccore/AK018053
fantom3_G630009M09	fantom3_G630009M09	58	77	93	37	39	37	76.0876	36.8409	0.484191	-1.04635	0.000627113	0.0141354	http://www.ncbi.nlm.nih.gov/nuccore/AK090168
fantom3_A230004G15	fantom3_A230004G15	196	265	273	114	151	101	246.232	119.347	0.484694	-1.04485	1.91416e-07	2.8071e-05	http://www.ncbi.nlm.nih.gov/nuccore/AK138135
fantom3_B930053N18	fantom3_B930053N18	103	105	98	56	60	40	104.129	50.5587	0.485539	-1.04234	0.000216385	0.0067771	http://www.ncbi.nlm.nih.gov/nuccore/AK047375
fantom3_7120446G20	fantom3_7120446G20	127	213	153	88	100	61	166.172	80.7217	0.485773	-1.04165	0.00105301	0.0196926	http://www.ncbi.nlm.nih.gov/nuccore/AK148785
fantom3_D230033E18	fantom3_D230033E18	75	96	98	43	54	38	90.4502	43.9936	0.486385	-1.03983	0.000330779	0.00907334	http://www.ncbi.nlm.nih.gov/nuccore/AK084369
fantom3_A130067G02	fantom3_A130067G02	89	129	115	55	83	30	112.004	54.51	0.486679	-1.03896	0.000996642	0.0189656	http://www.ncbi.nlm.nih.gov/nuccore/AK037959
fantom3_B930054C21	fantom3_B930054C21	48	83	57	41	30	25	63.3924	30.8713	0.486988	-1.03804	0.0022348	0.0322499	http://www.ncbi.nlm.nih.gov/nuccore/AK081015
fantom3_D930027I24	fantom3_D930027I24	131	202	150	73	94	76	163.093	79.4336	0.487044	-1.03788	0.000112463	0.00424124	http://www.ncbi.nlm.nih.gov/nuccore/AK142843
fantom3_6030437N09	fantom3_6030437N09	32	52	71	30	23	24	51.1369	24.9113	0.487149	-1.03756	0.00342252	0.0425207	http://www.ncbi.nlm.nih.gov/nuccore/AK134350
fantom3_9630024O16	fantom3_9630024O16	149	208	226	72	130	87	194.976	94.9919	0.487199	-1.03742	5.2977e-06	0.000417787	http://www.ncbi.nlm.nih.gov/nuccore/AK035984
fantom3_A730098I17	fantom3_A730098I17	109	194	138	72	86	64	148.4	72.3124	0.487281	-1.03717	0.00147473	0.0243618	http://www.ncbi.nlm.nih.gov/nuccore/AK043468
fantom3_A230056F01	fantom3_A230056F01	106	173	140	84	81	48	140.815	68.6793	0.487727	-1.03585	0.000162871	0.00552983	http://www.ncbi.nlm.nih.gov/nuccore/AK038706
fantom3_C130038K06	fantom3_C130038K06	95	122	112	50	69	47	111.03	54.2067	0.488217	-1.0344	0.000120256	0.00443841	http://www.ncbi.nlm.nih.gov/nuccore/AK048170
fantom3_A630042G22	fantom3_A630042G22	163	126	172	119	74	47	156.427	76.3954	0.488376	-1.03394	0.00098732	0.0188608	http://www.ncbi.nlm.nih.gov/nuccore/AK041858
fantom3_D130071L23	fantom3_D130071L23	75	63	64	43	44	18	69.0768	33.7367	0.488394	-1.03388	0.00258889	0.035499	http://www.ncbi.nlm.nih.gov/nuccore/AK051748
fantom3_A130039F07	fantom3_A130039F07	104	130	127	64	61	58	121.684	59.4892	0.488884	-1.03243	7.7036e-05	0.00319354	http://www.ncbi.nlm.nih.gov/nuccore/AK137921
fantom3_G530110M12	fantom3_G530110M12	93	117	98	54	56	47	104.35	51.0423	0.489143	-1.03167	0.000209619	0.00665399	http://www.ncbi.nlm.nih.gov/nuccore/AK149971
fantom3_A230053E23	fantom3_A230053E23	480	709	599	305	357	244	602.093	294.513	0.489148	-1.03166	1.06206e-06	0.000115071	http://www.ncbi.nlm.nih.gov/nuccore/AK038661
fantom3_7120436J05	fantom3_7120436J05	54	98	92	44	56	23	81.3108	39.7797	0.48923	-1.03141	0.00285822	0.0379879	http://www.ncbi.nlm.nih.gov/nuccore/AK148694
fantom3_A130003M08	fantom3_A130003M08	44	81	65	37	24	35	63.6213	31.1267	0.48925	-1.03136	0.001844	0.0283965	http://www.ncbi.nlm.nih.gov/nuccore/AK037288
fantom3_A230103N03	fantom3_A230103N03	128	152	158	58	90	72	147.592	72.2529	0.489545	-1.03049	1.77473e-05	0.0010653	http://www.ncbi.nlm.nih.gov/nuccore/AK039163
fantom3_B230206C05	fantom3_B230206C05	88	121	119	55	72	39	110.15	53.9348	0.48965	-1.03018	0.00013176	0.0047304	http://www.ncbi.nlm.nih.gov/nuccore/AK045477
fantom3_A330076N04	fantom3_A330076N04	139	143	149	89	82	51	146.032	71.5369	0.48987	-1.02953	3.5818e-05	0.00181384	http://www.ncbi.nlm.nih.gov/nuccore/AK138617
fantom3_D330005D02	fantom3_D330005D02	269	334	332	155	173	146	315.047	154.447	0.490235	-1.02845	2.70521e-08	5.57292e-06	http://www.ncbi.nlm.nih.gov/nuccore/AK084481
fantom3_G530004O21	fantom3_G530004O21	105	135	130	52	92	43	124.651	61.1223	0.490347	-1.02812	9.22308e-05	0.00364149	http://www.ncbi.nlm.nih.gov/nuccore/AK149631
fantom3_9630060H05	fantom3_9630060H05	56	85	75	34	41	34	72.5602	35.5826	0.490387	-1.02801	0.00103536	0.0194986	http://www.ncbi.nlm.nih.gov/nuccore/AK036358
fantom3_C130095N07	fantom3_C130095N07	397	553	531	235	319	195	497.544	244.051	0.490511	-1.02764	1.00769e-07	1.61459e-05	http://www.ncbi.nlm.nih.gov/nuccore/AK082021
fantom3_9430091L18	fantom3_9430091L18	54	59	53	27	36	22	56.4093	27.6822	0.490739	-1.02697	0.00359398	0.0438769	http://www.ncbi.nlm.nih.gov/nuccore/AK079159
fantom3_A830054M10	fantom3_A830054M10	839	1214	1122	596	602	419	1066.64	523.523	0.490815	-1.02675	3.05617e-09	8.26338e-07	http://www.ncbi.nlm.nih.gov/nuccore/AK043937
fantom3_A030008C21	fantom3_A030008C21	553	715	677	305	373	308	655.516	321.976	0.49118	-1.02568	3.45802e-12	2.01383e-09	http://www.ncbi.nlm.nih.gov/nuccore/AK037193
fantom3_D930008P07	fantom3_D930008P07	172	299	212	97	104	143	230.035	113.06	0.491489	-1.02477	0.00240311	0.033729	http://www.ncbi.nlm.nih.gov/nuccore/AK142778
fantom3_A230074L16	fantom3_A230074L16	195	330	256	134	155	108	262.52	129.051	0.491584	-1.02449	0.000262493	0.00770631	http://www.ncbi.nlm.nih.gov/nuccore/AK038914
fantom3_6430598H11	fantom3_6430598H11	187	331	272	135	135	130	264.656	130.249	0.492143	-1.02285	0.00011451	0.00428375	http://www.ncbi.nlm.nih.gov/nuccore/AK018288
fantom3_7330438C15	fantom3_7330438C15	125	175	110	94	64	56	139.633	68.7223	0.492164	-1.02279	0.0028033	0.0374801	http://www.ncbi.nlm.nih.gov/nuccore/AK078653
fantom3_D930011P18	fantom3_D930011P18	338	298	306	164	204	119	321.354	158.179	0.492227	-1.0226	6.26891e-05	0.00273942	http://www.ncbi.nlm.nih.gov/nuccore/AK053007
fantom3_A530030A15	fantom3_A530030A15	37	68	59	29	29	25	54.7763	26.9688	0.492344	-1.02226	0.00335994	0.0420573	http://www.ncbi.nlm.nih.gov/nuccore/AK040845
fantom3_A530084G08	fantom3_A530084G08	52	95	74	54	26	34	74.0913	36.5053	0.492707	-1.0212	0.00318177	0.0407249	http://www.ncbi.nlm.nih.gov/nuccore/AK041128
fantom3_D230034P12	fantom3_D230034P12	251	386	330	151	201	139	325.044	160.217	0.49291	-1.0206	9.11332e-06	0.000645564	http://www.ncbi.nlm.nih.gov/nuccore/AK142100
fantom3_C030020L09	fantom3_C030020L09	117	175	158	89	91	51	151.125	74.551	0.493308	-1.01944	2.5381e-05	0.00140788	http://www.ncbi.nlm.nih.gov/nuccore/AK021097
fantom3_E130111E17	fantom3_E130111E17	113	141	162	64	95	52	139.401	68.8033	0.493562	-1.0187	3.22973e-05	0.00169068	http://www.ncbi.nlm.nih.gov/nuccore/AK053570
fantom3_B930019A18	fantom3_B930019A18	51	67	61	35	28	29	60.3753	29.7993	0.493567	-1.01868	0.00286903	0.0380852	http://www.ncbi.nlm.nih.gov/nuccore/AK140521
fantom3_A930008B09	fantom3_A930008B09	66	114	89	58	56	25	90.3404	44.6328	0.494052	-1.01727	0.00317434	0.0407161	http://www.ncbi.nlm.nih.gov/nuccore/AK149269
fantom3_F830008E18	fantom3_F830008E18	83	98	127	48	66	42	102.949	50.8804	0.494228	-1.01675	0.000191048	0.00621097	http://www.ncbi.nlm.nih.gov/nuccore/AK156111
fantom3_F730011K18	fantom3_F730011K18	65	73	65	47	26	33	68.9297	34.0788	0.494399	-1.01625	0.00214141	0.0313503	http://www.ncbi.nlm.nih.gov/nuccore/AK089345
fantom3_C230028B10	fantom3_C230028B10	77	137	113	53	61	52	109.516	54.1465	0.494417	-1.0162	0.000209973	0.00666173	http://www.ncbi.nlm.nih.gov/nuccore/AK082243
fantom3_C530041D10	fantom3_C530041D10	79	131	100	58	49	52	104.326	51.6143	0.494739	-1.01526	0.000229931	0.00706322	http://www.ncbi.nlm.nih.gov/nuccore/AK083060
fantom3_A430089F12	fantom3_A430089F12	253	343	350	180	196	110	317.429	157.148	0.495066	-1.01431	5.30646e-08	9.62248e-06	http://www.ncbi.nlm.nih.gov/nuccore/AK138839
fantom3_A630062C24	fantom3_A630062C24	627	433	580	339	341	180	559.654	277.157	0.49523	-1.01383	0.00309005	0.0399783	http://www.ncbi.nlm.nih.gov/nuccore/AK042134
fantom3_1700037N05	fantom3_1700037N05	65	104	75	48	40	38	82.3633	40.7916	0.495264	-1.01373	0.000837547	0.016885	http://www.ncbi.nlm.nih.gov/nuccore/AK006624
fantom3_D430032J23	fantom3_D430032J23	50	92	74	29	39	41	72.323	35.8441	0.495611	-1.01272	0.00126258	0.0221714	http://www.ncbi.nlm.nih.gov/nuccore/AK085066
fantom3_C130061G05	fantom3_C130061G05	48	87	86	40	29	43	73.5177	36.4563	0.495884	-1.01192	0.0010111	0.019167	http://www.ncbi.nlm.nih.gov/nuccore/AK081654
fantom3_F730027O13	fantom3_F730027O13	64	73	73	43	36	30	70.9718	35.2023	0.496004	-1.01158	0.00172821	0.0271613	http://www.ncbi.nlm.nih.gov/nuccore/AK155614
fantom3_C530024L22	fantom3_C530024L22	322	464	454	247	264	129	415.804	206.403	0.496396	-1.01044	9.24551e-06	0.000652638	http://www.ncbi.nlm.nih.gov/nuccore/AK049684
fantom3_B930066H16	fantom3_B930066H16	55	81	58	24	41	34	65.6885	32.6095	0.496427	-1.01035	0.001875	0.0286554	http://www.ncbi.nlm.nih.gov/nuccore/AK047457
fantom3_A230077E20	fantom3_A230077E20	372	400	371	207	202	184	388.218	192.744	0.496485	-1.01018	9.94704e-09	2.30825e-06	http://www.ncbi.nlm.nih.gov/nuccore/AK038935
fantom3_6230412H02	fantom3_6230412H02	71	108	113	65	59	27	97.4982	48.4094	0.496516	-1.01009	0.000372266	0.00985862	http://www.ncbi.nlm.nih.gov/nuccore/AK134481
fantom3_C030038K18	fantom3_C030038K18	109	144	113	83	69	40	124.046	61.6001	0.49659	-1.00987	0.000142731	0.00502888	http://www.ncbi.nlm.nih.gov/nuccore/AK047784
fantom3_9330190F22	fantom3_9330190F22	335	491	432	223	243	181	423.152	210.196	0.496738	-1.00944	3.86064e-08	7.44662e-06	http://www.ncbi.nlm.nih.gov/nuccore/AK034429
fantom3_9130004J05	fantom3_9130004J05	130	98	114	60	75	44	116.903	58.153	0.497448	-1.00738	0.00130598	0.0226512	http://www.ncbi.nlm.nih.gov/nuccore/AK018589
NR_045165	4933431G14Rik	49	61	65	38	31	22	58.8116	29.2781	0.497829	-1.00628	0.0036273	0.0441282	http://www.ncbi.nlm.nih.gov/nuccore/NR_045165
fantom3_4933431G14	fantom3_4933431G14	49	61	65	38	31	22	58.8116	29.2781	0.497829	-1.00628	0.0036273	0.0441282	http://www.ncbi.nlm.nih.gov/nuccore/AK017004
fantom3_D230033K09	fantom3_D230033K09	269	450	349	196	199	156	359.131	178.798	0.497863	-1.00618	0.000137513	0.00488391	http://www.ncbi.nlm.nih.gov/nuccore/AK142095
fantom3_A830020K13	fantom3_A830020K13	52	72	54	43	33	18	60.3143	30.0529	0.498271	-1.005	0.0040764	0.0475889	http://www.ncbi.nlm.nih.gov/nuccore/AK043691
fantom3_B230217H04	fantom3_B230217H04	92	127	93	70	50	44	105.812	52.7537	0.49856	-1.00416	0.00034432	0.00935855	http://www.ncbi.nlm.nih.gov/nuccore/AK045641
fantom3_B530045P06	fantom3_B530045P06	92	131	111	43	75	53	112.606	56.2073	0.499151	-1.00245	0.000145447	0.00509199	http://www.ncbi.nlm.nih.gov/nuccore/AK046744
fantom3_A230012A11	fantom3_A230012A11	36	57	70	38	20	26	54.0349	26.9759	0.499231	-1.00222	0.00429847	0.0492231	http://www.ncbi.nlm.nih.gov/nuccore/AK038441
fantom3_C230040I21	fantom3_C230040I21	47	60	60	35	29	23	56.2004	28.0618	0.499317	-1.00197	0.00437233	0.0498147	http://www.ncbi.nlm.nih.gov/nuccore/AK082362
fantom3_4732408K19	fantom3_4732408K19	110	112	94	46	50	68	107.932	53.9078	0.499462	-1.00155	0.000247409	0.00742177	http://www.ncbi.nlm.nih.gov/nuccore/AK076312
fantom3_C130038K14	fantom3_C130038K14	85	131	164	78	63	54	125.993	62.9397	0.499551	-1.0013	7.62323e-05	0.00317107	http://www.ncbi.nlm.nih.gov/nuccore/AK048171
fantom3_6230400N24	fantom3_6230400N24	63	100	64	48	34	37	76.9281	38.4368	0.499646	-1.00102	0.00274559	0.0368958	http://www.ncbi.nlm.nih.gov/nuccore/AK077999
fantom3_A230080I07	fantom3_A230080I07	56	69	72	36	36	30	66.2812	33.1212	0.499706	-1.00085	0.00217097	0.0316684	http://www.ncbi.nlm.nih.gov/nuccore/AK138368
fantom3_9630032E14	fantom3_9630032E14	130	234	166	95	90	89	178.299	89.125	0.499862	-1.0004	0.00152323	0.024887	http://www.ncbi.nlm.nih.gov/nuccore/AK036069
fantom3_D530008I22	fantom3_D530008I22	56	77	99	174	161	142	77.1434	154.696	2.0053	1.00382	3.67946e-05	0.00184938	http://www.ncbi.nlm.nih.gov/nuccore/AK085200
fantom3_D530031M14	fantom3_D530031M14	56	77	99	174	161	142	77.1434	154.696	2.0053	1.00382	3.67946e-05	0.00184938	http://www.ncbi.nlm.nih.gov/nuccore/AK085233
fantom3_9530077C14	fantom3_9530077C14	26	34	41	82	84	44	33.7258	67.7078	2.0076	1.00547	0.00360348	0.0439311	http://www.ncbi.nlm.nih.gov/nuccore/AK020648
fantom3_4933439G12	fantom3_4933439G12	99	90	82	243	144	191	92.7261	186.441	2.01067	1.00767	5.33102e-05	0.00241723	http://www.ncbi.nlm.nih.gov/nuccore/AK017121
fantom3_2600016C11	fantom3_2600016C11	568	685	640	1396	1237	1332	639.951	1289.37	2.0148	1.01064	3.64751e-16	4.70032e-13	http://www.ncbi.nlm.nih.gov/nuccore/AK011224
fantom3_F730002F20	fantom3_F730002F20	20	27	41	70	69	43	29.0923	58.7713	2.02016	1.01447	0.00378396	0.0452208	http://www.ncbi.nlm.nih.gov/nuccore/AK089296
NR_031759	Syce2	49	72	78	166	126	128	66.4408	135.76	2.04333	1.03092	4.63552e-05	0.00217302	http://www.ncbi.nlm.nih.gov/nuccore/NR_031759
NR_030675	D730005E14Rik	21	27	34	58	52	62	27.353	56.0729	2.04997	1.0356	0.00385079	0.0457398	http://www.ncbi.nlm.nih.gov/nuccore/NR_030675
fantom3_B230032O15	fantom3_B230032O15	39	49	28	105	72	78	39.7718	82.2706	2.06857	1.04863	0.00036378	0.00970474	http://www.ncbi.nlm.nih.gov/nuccore/AK139983
fantom3_4931406A09	fantom3_4931406A09	24	38	48	86	81	68	36.427	76.1818	2.09135	1.06444	0.000859543	0.0171473	http://www.ncbi.nlm.nih.gov/nuccore/AK029830
fantom3_1810074C23	fantom3_1810074C23	6102	6083	7504	13924	11488	18194	6637.05	14271.1	2.15022	1.10448	0.000792793	0.0162382	http://www.ncbi.nlm.nih.gov/nuccore/AK007983
fantom3_2510038C20	fantom3_2510038C20	6097	6070	7492	13908	11474	18170	6627.15	14253.4	2.15076	1.10484	0.000788183	0.0161875	http://www.ncbi.nlm.nih.gov/nuccore/AK011040
NR_033522	1600029O15Rik	52	42	58	132	102	109	51.4562	111.052	2.15819	1.10982	4.09792e-05	0.00199835	http://www.ncbi.nlm.nih.gov/nuccore/NR_033522
fantom3_C230007H23	fantom3_C230007H23	21	20	22	47	44	52	21.3693	46.6694	2.18395	1.12694	0.00317441	0.0407161	http://www.ncbi.nlm.nih.gov/nuccore/AK082102
fantom3_0610007G24	fantom3_0610007G24	43	39	62	113	89	122	48.2348	105.54	2.18804	1.12964	6.22123e-05	0.00272632	http://www.ncbi.nlm.nih.gov/nuccore/AK018715
fantom3_I0C0030C13	fantom3_I0C0030C13	22	8	29	58	32	46	19.8421	43.8487	2.20988	1.14397	0.00373415	0.0448909	http://www.ncbi.nlm.nih.gov/nuccore/AK145379
fantom3_A730076J15	fantom3_A730076J15	132	109	176	291	304	353	140.133	310.249	2.21397	1.14663	5.40649e-07	6.77949e-05	http://www.ncbi.nlm.nih.gov/nuccore/AK080532
fantom3_E430003N15	fantom3_E430003N15	33	68	65	159	131	90	55.0708	122.229	2.21948	1.15022	8.75454e-05	0.00352779	http://www.ncbi.nlm.nih.gov/nuccore/AK088091
fantom3_I830025L21	fantom3_I830025L21	239	252	256	658	548	545	253.088	567.391	2.24188	1.16471	7.96925e-14	6.35086e-11	http://www.ncbi.nlm.nih.gov/nuccore/AK151137
fantom3_G730026I11	fantom3_G730026I11	183	236	282	489	614	508	234.275	526.47	2.24723	1.16815	4.16526e-08	7.89956e-06	http://www.ncbi.nlm.nih.gov/nuccore/AK144717
fantom3_1110062I01	fantom3_1110062I01	37	15	28	60	52	78	27.5984	62.1939	2.25353	1.17219	0.00348373	0.0430111	http://www.ncbi.nlm.nih.gov/nuccore/AK027990
fantom3_2510042O18	fantom3_2510042O18	16	22	13	49	41	32	17.4117	39.3514	2.26006	1.17636	0.00350964	0.0432042	http://www.ncbi.nlm.nih.gov/nuccore/AK011095
fantom3_1700104L12	fantom3_1700104L12	28	29	23	91	43	59	27.3575	61.8338	2.26022	1.17646	0.00159793	0.0257185	http://www.ncbi.nlm.nih.gov/nuccore/AK018938
fantom3_E030004L07	fantom3_E030004L07	58	49	59	136	122	138	56.3925	128.956	2.28675	1.1933	4.29415e-06	0.00035289	http://www.ncbi.nlm.nih.gov/nuccore/AK086852
fantom3_A630085P15	fantom3_A630085P15	44	49	52	109	109	127	48.9435	112.775	2.3042	1.20426	1.30239e-05	0.000850921	http://www.ncbi.nlm.nih.gov/nuccore/AK080383
fantom3_I730043N11	fantom3_I730043N11	1360	1150	1276	3219	2760	3254	1290.11	3005.26	2.32946	1.21999	2.56597e-15	2.67949e-12	http://www.ncbi.nlm.nih.gov/nuccore/AK167967
fantom3_I730093E09	fantom3_I730093E09	1360	1150	1276	3219	2760	3254	1290.11	3005.26	2.32946	1.21999	2.56597e-15	2.67949e-12	http://www.ncbi.nlm.nih.gov/nuccore/AK168338
fantom3_B230209L17	fantom3_B230209L17	54	54	47	105	117	156	52.9139	124.282	2.34875	1.2319	0.00039203	0.0101992	http://www.ncbi.nlm.nih.gov/nuccore/AK045546
fantom3_4832423A03	fantom3_4832423A03	199	167	248	493	518	491	206.909	489.637	2.36644	1.24272	8.96104e-14	7.0485e-11	http://www.ncbi.nlm.nih.gov/nuccore/AK161191
fantom3_I830031F13	fantom3_I830031F13	199	168	247	495	519	496	206.942	492.294	2.3789	1.2503	5.97121e-14	4.95415e-11	http://www.ncbi.nlm.nih.gov/nuccore/AK151523
fantom3_2300009N04	fantom3_2300009N04	17	19	22	46	36	62	19.511	47.1469	2.41642	1.27287	0.00137911	0.0233969	http://www.ncbi.nlm.nih.gov/nuccore/AK009051
fantom3_G630042O16	fantom3_G630042O16	51	67	56	138	159	144	58.8611	144.014	2.44667	1.29082	3.80239e-07	4.98701e-05	http://www.ncbi.nlm.nih.gov/nuccore/AK090303
fantom3_E430029I06	fantom3_E430029I06	15	21	46	69	76	57	26.6895	65.6538	2.45991	1.29861	0.000240575	0.00729262	http://www.ncbi.nlm.nih.gov/nuccore/AK088875
fantom3_A430069B06	fantom3_A430069B06	14	15	24	43	46	45	17.6322	43.7322	2.48025	1.31048	0.00135357	0.0231309	http://www.ncbi.nlm.nih.gov/nuccore/AK138787
fantom3_C730019P10	fantom3_C730019P10	10	13	18	39	33	33	13.6212	34.0446	2.49938	1.32157	0.003409	0.0424049	http://www.ncbi.nlm.nih.gov/nuccore/AK083292
fantom3_6330578N16	fantom3_6330578N16	307	184	310	674	640	795	272.501	689.308	2.52956	1.33889	1.71934e-07	2.5712e-05	http://www.ncbi.nlm.nih.gov/nuccore/AK134823
fantom3_9530097D02	fantom3_9530097D02	12	11	25	43	37	44	15.8312	40.3728	2.55021	1.35061	0.00155642	0.0252386	http://www.ncbi.nlm.nih.gov/nuccore/AK035732
fantom3_A430079I12	fantom3_A430079I12	11	8	19	31	29	43	12.6265	33.7805	2.67537	1.41974	0.00218982	0.0318625	http://www.ncbi.nlm.nih.gov/nuccore/AK079836
fantom3_9530014B21	fantom3_9530014B21	316	306	357	908	776	1080	331.11	902.861	2.72677	1.44719	4.29562e-08	8.05475e-06	http://www.ncbi.nlm.nih.gov/nuccore/AK035314
fantom3_A330069K06	fantom3_A330069K06	25	13	11	48	33	63	17.2109	47.0822	2.7356	1.45186	0.00439763	0.0499995	http://www.ncbi.nlm.nih.gov/nuccore/AK039597
fantom3_A130040M12	fantom3_A130040M12	444	567	702	1415	1727	1656	571.921	1571.03	2.74693	1.45782	7.5456e-11	3.51544e-08	http://www.ncbi.nlm.nih.gov/nuccore/AK037717
fantom3_2210404F15	fantom3_2210404F15	54	28	60	131	117	157	48.1241	132.357	2.75033	1.45961	1.64319e-06	0.00016315	http://www.ncbi.nlm.nih.gov/nuccore/AK075842
fantom3_C630010M09	fantom3_C630010M09	128	110	172	314	362	487	137.734	382.794	2.77922	1.47468	0.000152868	0.00528761	http://www.ncbi.nlm.nih.gov/nuccore/AK049914
fantom3_1110039C07	fantom3_1110039C07	13	3	10	28	23	26	8.98384	25.0075	2.78361	1.47696	0.00360866	0.0439585	http://www.ncbi.nlm.nih.gov/nuccore/AK004171
fantom3_C330020E22	fantom3_C330020E22	11	4	14	26	24	37	9.76961	28.5471	2.92203	1.54697	0.00193794	0.0293141	http://www.ncbi.nlm.nih.gov/nuccore/AK049295
NR_003364	BC018473	13	16	23	55	51	50	17.2844	50.7013	2.93337	1.55256	8.1059e-05	0.00332617	http://www.ncbi.nlm.nih.gov/nuccore/NR_003364
fantom3_A530023O14	fantom3_A530023O14	4	10	12	22	22	33	8.5133	25.3065	2.97259	1.57172	0.00365092	0.0442774	http://www.ncbi.nlm.nih.gov/nuccore/AK040770
fantom3_A530059L06	fantom3_A530059L06	4	10	12	22	22	33	8.5133	25.3065	2.97259	1.57172	0.00365092	0.0442774	http://www.ncbi.nlm.nih.gov/nuccore/AK080092
fantom3_F630312C12	fantom3_F630312C12	10	16	6	43	30	30	10.9939	33.1929	3.0192	1.59417	0.000466344	0.0115331	http://www.ncbi.nlm.nih.gov/nuccore/AK171230
fantom3_C330021J09	fantom3_C330021J09	14	5	4	23	26	27	8.21867	24.871	3.02616	1.59749	0.00166614	0.0264721	http://www.ncbi.nlm.nih.gov/nuccore/AK021216
fantom3_A930041D05	fantom3_A930041D05	9	4	9	25	16	32	7.49406	23.8437	3.18168	1.66979	0.00201438	0.0300723	http://www.ncbi.nlm.nih.gov/nuccore/AK020949
fantom3_A430017M22	fantom3_A430017M22	10	7	10	26	36	28	9.18451	29.4573	3.20728	1.68135	0.000691636	0.0149981	http://www.ncbi.nlm.nih.gov/nuccore/AK039839
NR_073165	Milr1	8	10	23	36	48	47	13.3672	43.0116	3.21769	1.68603	0.000118532	0.00438547	http://www.ncbi.nlm.nih.gov/nuccore/NR_073165
fantom3_I830129C17	fantom3_I830129C17	219	245	297	691	914	901	255.542	822.735	3.21957	1.68687	6.56993e-09	1.59805e-06	http://www.ncbi.nlm.nih.gov/nuccore/AK153243
NR_027773	Airn	4	15	1	21	26	21	6.86018	22.204	3.23666	1.6945	0.00233957	0.0332781	http://www.ncbi.nlm.nih.gov/nuccore/NR_027773
fantom3_C230068I07	fantom3_C230068I07	52	60	70	219	196	195	61.1321	198.102	3.24055	1.69624	7.88186e-13	5.36374e-10	http://www.ncbi.nlm.nih.gov/nuccore/AK082604
fantom3_A130050F16	fantom3_A130050F16	17	6	14	61	29	41	12.7248	42.0089	3.30135	1.72306	0.000153208	0.00529333	http://www.ncbi.nlm.nih.gov/nuccore/AK137968
fantom3_E030036J07	fantom3_E030036J07	2	8	10	25	21	24	6.475	22.755	3.51428	1.81323	0.00175596	0.0274313	http://www.ncbi.nlm.nih.gov/nuccore/AK143011
fantom3_4833420B05	fantom3_4833420B05	10	9	8	35	35	31	9.2501	32.8344	3.54962	1.82766	0.000127074	0.00462801	http://www.ncbi.nlm.nih.gov/nuccore/AK076475
NR_045482	1810020O05Rik	12	26	13	63	56	72	17.2317	62.353	3.61851	1.85539	6.30045e-07	7.67793e-05	http://www.ncbi.nlm.nih.gov/nuccore/NR_045482
fantom3_1810020O05	fantom3_1810020O05	12	26	13	63	56	72	17.2317	62.353	3.61851	1.85539	6.30045e-07	7.67793e-05	http://www.ncbi.nlm.nih.gov/nuccore/AK131825
fantom3_C730003K16	fantom3_C730003K16	283	321	393	1027	1400	1297	334.487	1222.17	3.65386	1.86942	5.92123e-10	1.9523e-07	http://www.ncbi.nlm.nih.gov/nuccore/AK149382
fantom3_8230402K13	fantom3_8230402K13	3	5	14	26	36	19	7.06011	26.3487	3.73206	1.89997	0.000790688	0.0162115	http://www.ncbi.nlm.nih.gov/nuccore/AK162281
fantom3_A230067L08	fantom3_A230067L08	6	1	5	17	15	16	4.13377	15.604	3.77476	1.91638	0.00414708	0.0481634	http://www.ncbi.nlm.nih.gov/nuccore/AK038841
fantom3_F830108N18	fantom3_F830108N18	10	10	11	33	56	34	10.4943	40.3087	3.84101	1.94148	0.000123473	0.00452133	http://www.ncbi.nlm.nih.gov/nuccore/AK172242
fantom3_B430213F23	fantom3_B430213F23	41	66	66	216	208	257	57.7475	222.643	3.85546	1.9469	2.40812e-14	2.11377e-11	http://www.ncbi.nlm.nih.gov/nuccore/AK140345
fantom3_D230032H18	fantom3_D230032H18	3	5	13	26	36	19	6.75725	26.3487	3.89932	1.96322	0.000436216	0.0109804	http://www.ncbi.nlm.nih.gov/nuccore/AK084367
fantom3_1100001A04	fantom3_1100001A04	4	0	12	22	23	17	5.1568	20.1151	3.90069	1.96373	0.00162109	0.0259674	http://www.ncbi.nlm.nih.gov/nuccore/AK003142
fantom3_E030038J11	fantom3_E030038J11	9	1	7	16	27	30	5.88141	24.161	4.10802	2.03844	0.000851695	0.0170356	http://www.ncbi.nlm.nih.gov/nuccore/AK087249
fantom3_4732419C18	fantom3_4732419C18	6	13	6	48	34	37	8.46442	38.4368	4.54099	2.18301	3.11774e-06	0.000274461	http://www.ncbi.nlm.nih.gov/nuccore/AK076318
fantom3_A730030E01	fantom3_A730030E01	3	3	7	27	22	18	4.26884	21.6121	5.06275	2.33992	0.000165927	0.00561427	http://www.ncbi.nlm.nih.gov/nuccore/AK042846
fantom3_E030030I21	fantom3_E030030I21	2	1	5	8	15	17	2.6112	13.2736	5.08335	2.34578	0.00322818	0.0410321	http://www.ncbi.nlm.nih.gov/nuccore/AK087160
fantom3_E430008K20	fantom3_E430008K20	85	108	126	465	656	566	106.764	553.433	5.18369	2.37398	3.95557e-12	2.28165e-09	http://www.ncbi.nlm.nih.gov/nuccore/AK153940
fantom3_9830169G21	fantom3_9830169G21	15	37	29	165	145	131	26.9114	142.862	5.30862	2.40834	8.98636e-17	1.32748e-13	http://www.ncbi.nlm.nih.gov/nuccore/AK036748
fantom3_F630210B15	fantom3_F630210B15	16	20	33	124	130	128	22.7974	124.613	5.46611	2.45051	1.86126e-15	2.04962e-12	http://www.ncbi.nlm.nih.gov/nuccore/AK155231
fantom3_C030012B12	fantom3_C030012B12	1	3	2	13	13	8	1.9933	10.9818	5.50936	2.46188	0.00427758	0.0490705	http://www.ncbi.nlm.nih.gov/nuccore/AK021069
NR_030718	F630028O10Rik	16	27	23	125	133	118	22.1184	122.461	5.53661	2.469	1.22259e-15	1.4519e-12	http://www.ncbi.nlm.nih.gov/nuccore/NR_030718
fantom3_D930043H21	fantom3_D930043H21	0	0	15	25	39	20	4.54278	27.4015	6.03188	2.59261	0.00132931	0.0229091	http://www.ncbi.nlm.nih.gov/nuccore/AK086642
fantom3_C530041E22	fantom3_C530041E22	2	2	2	15	7	17	2.03829	12.6756	6.21874	2.63662	0.00128082	0.0223492	http://www.ncbi.nlm.nih.gov/nuccore/AK083061
fantom3_5330429C05	fantom3_5330429C05	0	4	5	12	17	25	2.85686	17.8958	6.26416	2.64712	0.000759247	0.015786	http://www.ncbi.nlm.nih.gov/nuccore/AK019918
fantom3_C330025D03	fantom3_C330025D03	0	2	6	15	24	14	2.48841	17.3326	6.96534	2.80019	0.000183517	0.00603413	http://www.ncbi.nlm.nih.gov/nuccore/AK082811
NR_073358	Aire	2	2	0	12	8	13	1.43259	10.737	7.49483	2.9059	0.00134803	0.0230962	http://www.ncbi.nlm.nih.gov/nuccore/NR_073358
fantom3_4732429D16	fantom3_4732429D16	4	6	2	48	28	25	4.14218	32.2827	7.79365	2.9623	7.51117e-08	1.26367e-05	http://www.ncbi.nlm.nih.gov/nuccore/AK028662
fantom3_I830062N05	fantom3_I830062N05	1	4	2	19	32	9	2.32895	19.474	8.36173	3.0638	0.00429039	0.0491608	http://www.ncbi.nlm.nih.gov/nuccore/AK152333
fantom3_F730006E08	fantom3_F730006E08	2	4	2	15	33	24	2.70959	23.8006	8.78385	3.13485	4.0895e-05	0.00199585	http://www.ncbi.nlm.nih.gov/nuccore/AK089326
fantom3_D930022B18	fantom3_D930022B18	26	28	24	239	187	292	26.5634	234.537	8.82935	3.14231	3.60189e-13	2.62834e-10	http://www.ncbi.nlm.nih.gov/nuccore/AK086336
NR_040510	5330411J11Rik	0	1	2	10	8	8	0.941353	8.4154	8.93968	3.16022	0.00411995	0.047927	http://www.ncbi.nlm.nih.gov/nuccore/NR_040510
fantom3_5330411J11	fantom3_5330411J11	0	1	2	10	8	8	0.941353	8.4154	8.93968	3.16022	0.00411995	0.047927	http://www.ncbi.nlm.nih.gov/nuccore/AK017239
fantom3_4833403J16	fantom3_4833403J16	1	0	3	10	17	10	1.2892	12.1202	9.40137	3.23287	0.00047461	0.0116472	http://www.ncbi.nlm.nih.gov/nuccore/AK014653
fantom3_F730035L05	fantom3_F730035L05	6	13	0	53	63	84	6.64731	65.869	9.90911	3.30876	4.94541e-09	1.24802e-06	http://www.ncbi.nlm.nih.gov/nuccore/AK089465
fantom3_F830011I17	fantom3_F830011I17	2	0	0	12	6	7	0.761288	7.99483	10.5017	3.39255	0.00217328	0.0316868	http://www.ncbi.nlm.nih.gov/nuccore/AK089728
fantom3_4833420K04	fantom3_4833420K04	2	0	1	9	10	21	1.06414	13.278	12.4777	3.64128	0.00127368	0.0222801	http://www.ncbi.nlm.nih.gov/nuccore/AK161218
fantom3_A830084B03	fantom3_A830084B03	0	2	0	8	8	10	0.6713	8.51158	12.6793	3.6644	0.00157621	0.0254301	http://www.ncbi.nlm.nih.gov/nuccore/AK044048
fantom3_A530009B11	fantom3_A530009B11	2	5	0	35	46	35	2.43954	37.8998	15.5356	3.95751	2.08065e-11	1.11519e-08	http://www.ncbi.nlm.nih.gov/nuccore/AK040662
fantom3_F730004F19	fantom3_F730004F19	8	24	11	175	312	208	14.4321	228.358	15.8229	3.98394	6.85949e-10	2.22167e-07	http://www.ncbi.nlm.nih.gov/nuccore/AK089314
fantom3_F730228F01	fantom3_F730228F01	0	5	6	44	56	71	3.49536	56.3588	16.1239	4.01113	1.43535e-10	5.83444e-08	http://www.ncbi.nlm.nih.gov/nuccore/AK171536
NR_027879	4930583K01Rik	0	0	1	6	9	10	0.302852	8.25186	27.2472	4.76804	0.000638938	0.0143167	http://www.ncbi.nlm.nih.gov/nuccore/NR_027879
fantom3_F730001C01	fantom3_F730001C01	0	0	0	19	26	6	0	16.4285	Inf	Inf	6.45577e-05	0.00280891	http://www.ncbi.nlm.nih.gov/nuccore/AK089286
fantom3_4930513N19	fantom3_4930513N19	0	0	0	2	8	8	0	6.03695	Inf	Inf	0.00141409	0.0237575	http://www.ncbi.nlm.nih.gov/nuccore/AK015785
NR_045480	Gm10415	0	0	0	8	2	8	0	5.81142	Inf	Inf	0.00142119	0.0238305	http://www.ncbi.nlm.nih.gov/nuccore/NR_045480
fantom3_C730026H01	fantom3_C730026H01	0	0	0	9	37	12	0	19.2116	Inf	Inf	0.00157516	0.0254301	http://www.ncbi.nlm.nih.gov/nuccore/AK050200
fantom3_A430056H03	fantom3_A430056H03	0	0	0	8	2	6	0	5.12062	Inf	Inf	0.00300794	0.0392312	http://www.ncbi.nlm.nih.gov/nuccore/AK079750
fantom3_4732479J21	fantom3_4732479J21	0	0	0	3	8	4	0	4.95266	Inf	Inf	0.00411552	0.047927	http://www.ncbi.nlm.nih.gov/nuccore/AK132510
fantom3_A130096E14	fantom3_A130096E14	5	8	10	0	0	0	7.61694	0	0	#NAME?	0.000151267	0.00524912	http://www.ncbi.nlm.nih.gov/nuccore/AK038334
fantom3_A730099G24	fantom3_A730099G24	8	6	6	0	0	0	6.87616	0	0	#NAME?	0.000426177	0.0108018	http://www.ncbi.nlm.nih.gov/nuccore/AK043486
fantom3_F430010F14	fantom3_F430010F14	2	7	9	0	0	0	5.8365	0	0	#NAME?	0.00103766	0.0195238	http://www.ncbi.nlm.nih.gov/nuccore/AK143695
fantom3_D830007I17	fantom3_D830007I17	6	7	3	0	0	0	5.54197	0	0	#NAME?	0.00197316	0.0296911	http://www.ncbi.nlm.nih.gov/nuccore/AK085777
