# Supplementary material for: High-Throughput Sequencing and Co-Expression Network Analysis of lncRNAs and mRNAs in Early Brain Injury Following Experimental Subarachnoid Haemorrhage
Source: Sci Rep. 2017 Apr 18;7:46577. doi: 10.1038/srep46577 (PMC5394545; doi:10.1038/srep46577)
Supplement: Supplementary Table S3 [file srep46577-s4.xls]

## Sheet:  mRNA transcripts
id	Gene	CC1	CC2	CC3	SAH1	SAH2	SAH3	CC1,CC2,CC3	SAH1,SAH2,SAH3	foldChange	log2FoldChange	pval	padj	Web
NM_029987	Rpe65	68	101	59	8	10	6	77.6527	7.79978	0.100444	-3.31553	1.70609e-09	4.96783e-07	http://www.ncbi.nlm.nih.gov/nuccore/NM_029987
NM_001163192	Ly6g6f	14	12	11	3	1	2	12.6882	1.91761	0.151133	-2.72611	0.00116861	0.0210337	http://www.ncbi.nlm.nih.gov/nuccore/NM_001163192
NM_010998	Olfr55	10	16	15	2	4	2	13.7196	2.62499	0.191331	-2.38586	0.00153268	0.0249941	http://www.ncbi.nlm.nih.gov/nuccore/NM_010998
NM_001195097	3425401B19Rik	30	32	22	13	0	5	28.8229	5.59197	0.194012	-2.36578	2.48233e-05	0.00138673	http://www.ncbi.nlm.nih.gov/nuccore/NM_001195097
NM_010118	Egr2	856	546	544	185	163	89	673.847	140.33	0.208252	-2.2636	0.000143471	0.00504614	http://www.ncbi.nlm.nih.gov/nuccore/NM_010118
NM_009937	Colq	27	23	13	7	6	3	21.9344	5.12671	0.233729	-2.09709	0.0022904	0.0328099	http://www.ncbi.nlm.nih.gov/nuccore/NM_009937
NM_053097	Cml3	27	18	43	7	10	5	29.3417	7.15708	0.243922	-2.03551	0.000161926	0.00551896	http://www.ncbi.nlm.nih.gov/nuccore/NM_053097
NM_146412	Olfr464	26	24	15	9	5	6	22.4951	6.42261	0.285512	-1.80838	0.00188767	0.0287633	http://www.ncbi.nlm.nih.gov/nuccore/NM_146412
NM_001276684	Arc	13897	8730	12629	4582	3313	3023	12044.7	3515.9	0.291903	-1.77644	1.3342e-05	0.000866099	http://www.ncbi.nlm.nih.gov/nuccore/NM_001276684
NM_018790	Arc	13924	8738	12643	4588	3322	3026	12062	3521.73	0.291971	-1.77611	1.38771e-05	0.000892229	http://www.ncbi.nlm.nih.gov/nuccore/NM_018790
NM_026785	Ube2c	19	22	23	5	1	13	21.5821	6.31159	0.292445	-1.77376	0.00164116	0.0262057	http://www.ncbi.nlm.nih.gov/nuccore/NM_026785
NM_010234	Fos	2874	1931	2201	781	759	650	2408.69	710.89	0.295136	-1.76055	3.78185e-05	0.00188986	http://www.ncbi.nlm.nih.gov/nuccore/NM_010234
NM_145224	Tbx22	37	24	32	10	3	16	31.8307	9.5041	0.298583	-1.7438	0.000570699	0.0132738	http://www.ncbi.nlm.nih.gov/nuccore/NM_145224
NM_181319	Tbx22	37	24	32	10	3	16	31.8307	9.5041	0.298583	-1.7438	0.000570699	0.0132738	http://www.ncbi.nlm.nih.gov/nuccore/NM_181319
NM_153553	Npas4	1335	1256	894	403	436	286	1200.49	364.612	0.303721	-1.71918	3.24119e-05	0.00169522	http://www.ncbi.nlm.nih.gov/nuccore/NM_153553
NM_032399	Gpr87	22	28	45	2	14	13	31.4007	9.7733	0.311245	-1.68388	0.000249993	0.007466	http://www.ncbi.nlm.nih.gov/nuccore/NM_032399
NM_010473	Hrc	26	26	25	5	9	11	26.1949	8.29995	0.316853	-1.65811	0.00125624	0.0220987	http://www.ncbi.nlm.nih.gov/nuccore/NM_010473
NM_016718	Ninj2	71	45	68	27	29	9	62.7239	20.8478	0.332374	-1.58912	0.00033284	0.00912163	http://www.ncbi.nlm.nih.gov/nuccore/NM_016718
NM_172879	Lrrd1	22	36	46	18	12	7	34.3887	11.788	0.342788	-1.54461	0.00064904	0.0144468	http://www.ncbi.nlm.nih.gov/nuccore/NM_172879
NM_001081117	Mki67	583	422	527	233	151	203	523.163	189.957	0.363094	-1.46159	4.7943e-06	0.000384089	http://www.ncbi.nlm.nih.gov/nuccore/NM_001081117
NM_010444	Nr4a1	3510	2417	3246	1525	1142	974	3130.38	1172.26	0.374478	-1.41705	2.15286e-05	0.00123827	http://www.ncbi.nlm.nih.gov/nuccore/NM_010444
NM_175653	Hist1h3c	93	67	119	38	28	43	93.9278	35.5268	0.378235	-1.40265	1.63742e-05	0.00100794	http://www.ncbi.nlm.nih.gov/nuccore/NM_175653
NM_007913	Egr1	4593	3963	3396	2235	1721	925	4106.96	1560.33	0.379922	-1.39622	0.000225477	0.00697748	http://www.ncbi.nlm.nih.gov/nuccore/NM_007913
NM_001143686	Apol11b	32	41	53	29	14	9	41.9934	16.419	0.39099	-1.3548	0.00109437	0.0202079	http://www.ncbi.nlm.nih.gov/nuccore/NM_001143686
NM_001081363	Cenpf	186	195	238	90	90	75	208.33	82.8029	0.39746	-1.33112	2.04145e-09	5.80481e-07	http://www.ncbi.nlm.nih.gov/nuccore/NM_001081363
NM_175661	Hist1h2af	25	29	49	20	9	14	34.0897	13.7957	0.40469	-1.30511	0.00295743	0.0388631	http://www.ncbi.nlm.nih.gov/nuccore/NM_175661
NM_054045	Hist2h3c2	28	27	43	8	10	22	32.7432	13.3261	0.406989	-1.29694	0.00286322	0.0380377	http://www.ncbi.nlm.nih.gov/nuccore/NM_054045
NM_008036	Fosb	428	393	330	200	181	119	394.767	161.18	0.40829	-1.29233	4.35401e-05	0.00208133	http://www.ncbi.nlm.nih.gov/nuccore/NM_008036
NM_017378	Pcdh12	35	68	53	25	26	15	52.1979	21.3209	0.408463	-1.29172	0.000492024	0.0119534	http://www.ncbi.nlm.nih.gov/nuccore/NM_017378
NM_011904	Tll2	44	49	56	28	16	20	50.1549	20.5908	0.410545	-1.28439	0.000739144	0.0155413	http://www.ncbi.nlm.nih.gov/nuccore/NM_011904
NM_011623	Top2a	267	180	317	114	99	122	258.053	109.186	0.423115	-1.24088	0.000102085	0.00395323	http://www.ncbi.nlm.nih.gov/nuccore/NM_011623
NM_178199	Hist1h2bl	31	43	53	17	15	23	42.2841	18.0218	0.426207	-1.23037	0.00170851	0.0269683	http://www.ncbi.nlm.nih.gov/nuccore/NM_178199
NM_027001	2610034M16Rik	72	99	107	53	39	32	93.0408	39.8708	0.428531	-1.22253	3.51056e-05	0.00179882	http://www.ncbi.nlm.nih.gov/nuccore/NM_027001
NM_001033789	Gm5820	85	96	88	38	41	41	91.2281	39.1896	0.429578	-1.21901	4.16858e-05	0.00201478	http://www.ncbi.nlm.nih.gov/nuccore/NM_001033789
NM_013912	Apln	1545	1251	1496	652	705	599	1461.06	636.837	0.435874	-1.19802	9.90016e-08	1.59472e-05	http://www.ncbi.nlm.nih.gov/nuccore/NM_013912
NM_023695	Crybb1	75	98	113	39	59	31	95.6642	42.061	0.439674	-1.18549	3.51463e-05	0.00179938	http://www.ncbi.nlm.nih.gov/nuccore/NM_023695
NM_178216	Hist2h3c1	93	94	153	55	44	55	113.287	50.0841	0.442098	-1.17756	1.14047e-05	0.00077092	http://www.ncbi.nlm.nih.gov/nuccore/NM_178216
NM_008380	Inhba	257	343	465	171	178	134	353.779	156.734	0.443027	-1.17453	1.4386e-07	2.20584e-05	http://www.ncbi.nlm.nih.gov/nuccore/NM_008380
NM_011403	Slc4a1	60	49	76	52	13	23	62.3022	27.7577	0.445533	-1.1664	0.0038833	0.0459906	http://www.ncbi.nlm.nih.gov/nuccore/NM_011403
NM_080454	Gjc2	368	234	327	177	163	102	317.652	142.442	0.448421	-1.15707	0.00222467	0.032142	http://www.ncbi.nlm.nih.gov/nuccore/NM_080454
NM_175452	Gjc2	370	234	328	177	163	105	318.716	143.478	0.450175	-1.15144	0.00234597	0.0333223	http://www.ncbi.nlm.nih.gov/nuccore/NM_175452
NM_001012477	Cxcl12	2128	2286	2826	1204	1227	996	2433.17	1112.89	0.457383	-1.12853	5.59068e-25	2.60465e-21	http://www.ncbi.nlm.nih.gov/nuccore/NM_001012477
NM_027571	P2ry12	2627	2839	3098	1910	1344	904	2891.1	1330.19	0.4601	-1.11998	5.1293e-12	2.90338e-09	http://www.ncbi.nlm.nih.gov/nuccore/NM_027571
NM_011674	Ugt8a	6364	4209	6860	3154	2904	2410	5912.73	2742.65	0.463854	-1.10826	0.000325179	0.00896848	http://www.ncbi.nlm.nih.gov/nuccore/NM_011674
NM_153145	Abca8a	323	497	409	191	210	192	413.632	193.43	0.467637	-1.09654	4.32854e-07	5.60175e-05	http://www.ncbi.nlm.nih.gov/nuccore/NM_153145
NM_001113734	Mageb16	44	64	70	21	40	24	59.4296	27.9288	0.469947	-1.08943	0.00117574	0.0210991	http://www.ncbi.nlm.nih.gov/nuccore/NM_001113734
NM_028025	Mageb16	44	64	70	21	40	24	59.4296	27.9288	0.469947	-1.08943	0.00117574	0.0210991	http://www.ncbi.nlm.nih.gov/nuccore/NM_028025
NM_007570	Btg2	2702	2160	2114	1334	1036	1177	2393.73	1150.09	0.480459	-1.05752	0.000515797	0.0123837	http://www.ncbi.nlm.nih.gov/nuccore/NM_007570
NM_018781	Egr3	1116	1041	1099	692	528	433	1107.04	532.117	0.480665	-1.0569	3.86161e-09	1.01688e-06	http://www.ncbi.nlm.nih.gov/nuccore/NM_018781
NM_001081038	Btbd16	67	47	74	31	31	32	63.6897	30.6509	0.481254	-1.05513	0.00164792	0.0262722	http://www.ncbi.nlm.nih.gov/nuccore/NM_001081038
NM_013655	Cxcl12	1190	1382	1677	750	752	648	1424.72	698.638	0.49037	-1.02806	1.51133e-17	2.95275e-14	http://www.ncbi.nlm.nih.gov/nuccore/NM_013655
NM_010657	Hivep3	971	916	812	554	599	274	922.976	459.949	0.498332	-1.00482	0.00124777	0.0219879	http://www.ncbi.nlm.nih.gov/nuccore/NM_010657
NM_001271473	Scube1	2070	2323	1853	1307	1125	864	2128.83	1063.76	0.499691	-1.00089	8.11733e-06	0.000588079	http://www.ncbi.nlm.nih.gov/nuccore/NM_001271473
NM_015799	Tfr2	114	127	163	310	247	278	135.386	270.904	2.00098	1.00071	3.71898e-07	4.90727e-05	http://www.ncbi.nlm.nih.gov/nuccore/NM_015799
NM_001205081	Trim47	156	157	238	362	322	447	184.156	369.854	2.00837	1.00602	0.000189736	0.00618824	http://www.ncbi.nlm.nih.gov/nuccore/NM_001205081
NM_021400	Prg4	91	124	147	265	230	252	120.778	242.852	2.01072	1.00772	1.08192e-06	0.000116419	http://www.ncbi.nlm.nih.gov/nuccore/NM_021400
NM_172570	Trim47	156	157	237	362	322	447	183.853	369.854	2.01168	1.0084	0.000178756	0.00591938	http://www.ncbi.nlm.nih.gov/nuccore/NM_172570
NM_001168244	Syce2	59	81	85	175	143	151	75.388	152.074	2.01721	1.01236	2.94804e-05	0.00157175	http://www.ncbi.nlm.nih.gov/nuccore/NM_001168244
NM_011173	Pros1	760	809	1086	1946	1534	2045	889.727	1798.62	2.02155	1.01546	2.04028e-07	2.96779e-05	http://www.ncbi.nlm.nih.gov/nuccore/NM_011173
NM_009778	C3	28	27	32	65	74	45	29.4118	59.65	2.0281	1.02013	0.00270634	0.0365468	http://www.ncbi.nlm.nih.gov/nuccore/NM_009778
NM_010185	Fcer1g	116	166	161	366	288	279	148.632	301.63	2.02938	1.02104	6.3126e-08	1.105e-05	http://www.ncbi.nlm.nih.gov/nuccore/NM_010185
NM_001081407	Plb1	40	24	66	105	88	79	43.2696	87.9743	2.03317	1.02373	0.000596281	0.0136545	http://www.ncbi.nlm.nih.gov/nuccore/NM_001081407
NM_010876	Ncf1	331	323	336	719	628	757	336.166	685.543	2.0393	1.02807	2.99762e-11	1.52566e-08	http://www.ncbi.nlm.nih.gov/nuccore/NM_010876
NM_027014	Gins1	25	26	33	59	57	61	28.2371	57.6993	2.04339	1.03096	0.00326389	0.0412609	http://www.ncbi.nlm.nih.gov/nuccore/NM_027014
NM_001164201	Cers3	26	29	35	62	47	80	30.2304	61.8048	2.04446	1.03172	0.00380442	0.0453759	http://www.ncbi.nlm.nih.gov/nuccore/NM_001164201
NM_007752	Cp	906	1116	1300	2425	2029	2535	1113.16	2276.05	2.04468	1.03188	1.4808e-10	5.97907e-08	http://www.ncbi.nlm.nih.gov/nuccore/NM_007752
NM_001270537	Bin2	89	106	94	194	204	215	97.9243	200.256	2.04501	1.03211	2.41047e-06	0.00022323	http://www.ncbi.nlm.nih.gov/nuccore/NM_001270537
NM_001145821	Ggta1	233	210	302	536	438	602	250.638	513.969	2.05065	1.03608	6.76088e-06	0.00050867	http://www.ncbi.nlm.nih.gov/nuccore/NM_001145821
NM_010283	Ggta1	235	210	302	538	441	607	251.399	517.295	2.05767	1.04101	7.45928e-06	0.000552297	http://www.ncbi.nlm.nih.gov/nuccore/NM_010283
NM_009621	Adamts1	1113	949	1246	1837	2372	2795	1119.54	2305.91	2.05969	1.04243	0.00142191	0.023836	http://www.ncbi.nlm.nih.gov/nuccore/NM_009621
NM_007464	Birc3	106	108	112	239	218	242	110.518	227.649	2.05984	1.04253	5.54774e-07	6.92793e-05	http://www.ncbi.nlm.nih.gov/nuccore/NM_007464
NM_001161847	Sgk1	3575	3202	3706	7187	6780	8480	3557.92	7336.29	2.06196	1.04402	6.56472e-07	7.96791e-05	http://www.ncbi.nlm.nih.gov/nuccore/NM_001161847
NM_139303	Kif18a	83	120	142	236	194	295	114.876	237.026	2.06331	1.04496	0.000770137	0.0159358	http://www.ncbi.nlm.nih.gov/nuccore/NM_139303
NM_001161850	Sgk1	3593	3190	3715	7215	6800	8513	3563.47	7362.72	2.06616	1.04695	6.93615e-07	8.36241e-05	http://www.ncbi.nlm.nih.gov/nuccore/NM_001161850
NM_001008700	Il4ra	333	294	419	663	750	810	352.33	728.057	2.0664	1.04712	1.06758e-06	0.000115257	http://www.ncbi.nlm.nih.gov/nuccore/NM_001008700
NM_001161849	Sgk1	3576	3183	3697	7194	6780	8480	3549.2	7338.38	2.06761	1.04797	6.15595e-07	7.5935e-05	http://www.ncbi.nlm.nih.gov/nuccore/NM_001161849
NM_001161848	Sgk1	3573	3182	3694	7187	6778	8476	3546.81	7334.24	2.06784	1.04812	6.22577e-07	7.64329e-05	http://www.ncbi.nlm.nih.gov/nuccore/NM_001161848
NM_026675	Nudt22	114	124	118	261	247	261	120.751	250.465	2.07423	1.05258	1.72707e-07	2.5764e-05	http://www.ncbi.nlm.nih.gov/nuccore/NM_026675
NM_001161746	Tnfrsf12a	108	102	141	226	251	273	118.048	245.543	2.08003	1.0566	3.16496e-07	4.33686e-05	http://www.ncbi.nlm.nih.gov/nuccore/NM_001161746
NM_011361	Sgk1	3823	3383	3907	7686	7245	9102	3773.95	7855.21	2.08143	1.05758	8.05252e-07	9.2897e-05	http://www.ncbi.nlm.nih.gov/nuccore/NM_011361
NM_007806	Cyba	105	101	137	296	223	226	115.359	240.744	2.08691	1.06137	2.10283e-07	3.04062e-05	http://www.ncbi.nlm.nih.gov/nuccore/NM_007806
NM_008404	Itgb2	211	269	260	499	519	578	249.347	521.806	2.09269	1.06536	1.48419e-09	4.36367e-07	http://www.ncbi.nlm.nih.gov/nuccore/NM_008404
NM_172607	Naprt1	75	106	74	212	159	189	86.5382	181.557	2.098	1.06902	2.00443e-06	0.000193621	http://www.ncbi.nlm.nih.gov/nuccore/NM_172607
NM_010216	Figf	57	40	29	77	99	105	43.9054	92.3139	2.10256	1.07215	0.00235528	0.0333762	http://www.ncbi.nlm.nih.gov/nuccore/NM_010216
NM_013749	Tnfrsf12a	113	107	149	234	271	292	124.052	261.182	2.10542	1.07411	1.78819e-06	0.000176104	http://www.ncbi.nlm.nih.gov/nuccore/NM_013749
NM_007705	Cirbp	2286	2070	2057	5318	4063	4855	2187.91	4618.66	2.11099	1.07792	9.98204e-13	6.64365e-10	http://www.ncbi.nlm.nih.gov/nuccore/NM_007705
NM_030694	Ifitm2	269	286	372	715	587	719	311.05	657.498	2.1138	1.07984	7.19676e-13	5.0101e-10	http://www.ncbi.nlm.nih.gov/nuccore/NM_030694
NM_009631	Adora3	27	62	44	98	81	109	44.4132	93.9108	2.11448	1.0803	0.000251949	0.00750961	http://www.ncbi.nlm.nih.gov/nuccore/NM_009631
NM_001077705	Ptpn6	129	127	140	335	257	284	134.13	283.758	2.11555	1.08103	1.88251e-08	4.04312e-06	http://www.ncbi.nlm.nih.gov/nuccore/NM_001077705
NM_007408	Plin2	175	220	219	433	459	455	206.78	439.606	2.12596	1.08811	1.69121e-10	6.65129e-08	http://www.ncbi.nlm.nih.gov/nuccore/NM_007408
NM_007987	Fas	63	63	102	180	119	199	76.0174	162.102	2.13243	1.0925	0.00110676	0.0203189	http://www.ncbi.nlm.nih.gov/nuccore/NM_007987
NM_013602	Mt1	6173	6187	7601	14074	11634	18325	6728.36	14409.9	2.14166	1.09873	0.000727662	0.0153881	http://www.ncbi.nlm.nih.gov/nuccore/NM_013602
NM_010757	Mafk	462	440	558	956	982	1280	492.535	1055.2	2.14239	1.09922	6.47544e-05	0.00281544	http://www.ncbi.nlm.nih.gov/nuccore/NM_010757
NM_011567	Tead4	20	25	27	45	46	67	24.1811	51.9255	2.14736	1.10256	0.00310791	0.0400667	http://www.ncbi.nlm.nih.gov/nuccore/NM_011567
NM_029198	4930538K18Rik	69	66	65	156	142	152	68.1027	146.435	2.15021	1.10448	6.19485e-06	0.000475535	http://www.ncbi.nlm.nih.gov/nuccore/NM_029198
NM_013545	Ptpn6	127	128	140	343	262	284	133.704	287.811	2.1526	1.10608	8.22036e-09	1.97569e-06	http://www.ncbi.nlm.nih.gov/nuccore/NM_013545
NM_001012401	Hspb6	99	135	115	264	263	253	117.824	253.952	2.15534	1.10792	4.63932e-08	8.54059e-06	http://www.ncbi.nlm.nih.gov/nuccore/NM_001012401
NM_053110	Gpnmb	90	104	107	260	182	234	101.571	219.073	2.15686	1.10893	1.82431e-07	2.69785e-05	http://www.ncbi.nlm.nih.gov/nuccore/NM_053110
NM_009008	Rac2	36	65	59	142	113	103	53.3887	115.637	2.16594	1.11499	3.78656e-05	0.00189066	http://www.ncbi.nlm.nih.gov/nuccore/NM_009008
NM_025378	Ifitm3	267	299	331	736	601	680	302.235	654.959	2.16705	1.11573	1.01467e-13	7.8788e-11	http://www.ncbi.nlm.nih.gov/nuccore/NM_025378
NM_019918	Vmn2r1	51	67	64	129	144	134	61.2839	132.861	2.16795	1.11633	1.51881e-05	0.000954235	http://www.ncbi.nlm.nih.gov/nuccore/NM_019918
NM_016693	Map3k6	238	183	275	469	428	672	235.301	514.878	2.18817	1.12972	0.0025915	0.0355139	http://www.ncbi.nlm.nih.gov/nuccore/NM_016693
NM_001111316	Ptprc	202	227	266	589	528	470	233.641	514.275	2.20113	1.13824	1.97877e-12	1.22292e-09	http://www.ncbi.nlm.nih.gov/nuccore/NM_001111316
NM_001247984	Lcp1	466	531	571	1350	1106	1142	528.539	1166.2	2.20646	1.14174	5.74722e-19	1.65755e-15	http://www.ncbi.nlm.nih.gov/nuccore/NM_001247984
NM_011408	Slfn2	110	94	105	229	209	274	105.221	232.715	2.21167	1.14514	1.97554e-06	0.000192055	http://www.ncbi.nlm.nih.gov/nuccore/NM_011408
NM_011210	Ptprc	198	222	264	587	522	464	229.835	509.598	2.21724	1.14876	1.52851e-12	9.64331e-10	http://www.ncbi.nlm.nih.gov/nuccore/NM_011210
NM_001166580	8430408G22Rik	52	45	70	147	95	142	56.0974	124.565	2.22052	1.1509	1.78631e-05	0.00106823	http://www.ncbi.nlm.nih.gov/nuccore/NM_001166580
NM_145980	8430408G22Rik	52	45	70	147	95	142	56.0974	124.565	2.22052	1.1509	1.78631e-05	0.00106823	http://www.ncbi.nlm.nih.gov/nuccore/NM_145980
NM_009116	Prrx2	31	19	30	72	50	65	27.2629	60.6016	2.22286	1.15242	0.000707315	0.0152018	http://www.ncbi.nlm.nih.gov/nuccore/NM_009116
NM_001268286	Ptprc	194	219	262	584	518	457	226.699	504.949	2.22739	1.15536	1.38689e-12	8.93603e-10	http://www.ncbi.nlm.nih.gov/nuccore/NM_001268286
NM_201642	Ugt1a7c	101	123	158	314	259	304	127.581	285.093	2.23461	1.16002	4.54517e-09	1.16645e-06	http://www.ncbi.nlm.nih.gov/nuccore/NM_201642
NM_008879	Lcp1	465	525	552	1348	1109	1142	520.39	1166.61	2.2418	1.16466	1.18222e-19	3.76855e-16	http://www.ncbi.nlm.nih.gov/nuccore/NM_008879
NM_016672	Ddc	262	320	356	667	560	930	314.952	707.064	2.24499	1.16671	0.00202548	0.0301858	http://www.ncbi.nlm.nih.gov/nuccore/NM_016672
NM_001190448	Ddc	262	319	356	667	559	930	314.616	706.729	2.24632	1.16756	0.0020534	0.030489	http://www.ncbi.nlm.nih.gov/nuccore/NM_001190448
NM_001033447	Gm960	47	33	44	97	91	104	42.2922	95.2354	2.25184	1.17111	5.0066e-05	0.00230068	http://www.ncbi.nlm.nih.gov/nuccore/NM_001033447
NM_001271019	Siglec5	18	21	11	49	35	37	17.2316	39.069	2.26729	1.18097	0.00321506	0.0409512	http://www.ncbi.nlm.nih.gov/nuccore/NM_001271019
NM_010296	Gli1	71	100	76	202	205	179	83.6074	190.535	2.27893	1.18836	1.39986e-07	2.16286e-05	http://www.ncbi.nlm.nih.gov/nuccore/NM_010296
NM_181409	Mtmr11	262	240	327	664	559	739	279.317	639.866	2.29082	1.19587	2.27325e-08	4.79727e-06	http://www.ncbi.nlm.nih.gov/nuccore/NM_181409
NM_016809	Rbm3	1298	1197	1230	3131	2713	3114	1268.36	2915	2.29825	1.20054	2.5062e-19	7.58954e-16	http://www.ncbi.nlm.nih.gov/nuccore/NM_016809
NM_009994	Cyp1b1	225	272	363	775	566	697	286.877	660.705	2.3031	1.20357	1.60752e-13	1.21701e-10	http://www.ncbi.nlm.nih.gov/nuccore/NM_009994
NM_001163590	Stx11	22	10	16	30	40	46	16.5763	38.2032	2.30469	1.20457	0.00370616	0.0446435	http://www.ncbi.nlm.nih.gov/nuccore/NM_001163590
NM_001163591	Stx11	22	10	16	30	40	46	16.5763	38.2032	2.30469	1.20457	0.00370616	0.0446435	http://www.ncbi.nlm.nih.gov/nuccore/NM_001163591
NM_145619	Parp3	144	209	181	410	394	466	179.78	414.799	2.30726	1.20618	3.57243e-10	1.26531e-07	http://www.ncbi.nlm.nih.gov/nuccore/NM_145619
NM_001126182	Naip2	102	83	118	236	191	297	102.421	236.712	2.31116	1.20862	0.000216519	0.0067771	http://www.ncbi.nlm.nih.gov/nuccore/NM_001126182
NM_010872	Naip2	102	83	118	236	191	297	102.421	236.712	2.31116	1.20862	0.000216519	0.0067771	http://www.ncbi.nlm.nih.gov/nuccore/NM_010872
NM_177084	Slc9a4	75	69	164	201	247	266	101.376	234.353	2.31173	1.20897	0.00046006	0.011403	http://www.ncbi.nlm.nih.gov/nuccore/NM_177084
NM_007585	Anxa2	267	287	447	687	688	975	333.338	771.419	2.31422	1.21053	0.000512667	0.0123264	http://www.ncbi.nlm.nih.gov/nuccore/NM_007585
NM_029075	Stx11	22	10	16	31	40	46	16.5763	38.5005	2.32263	1.21576	0.00331173	0.0416546	http://www.ncbi.nlm.nih.gov/nuccore/NM_029075
NM_053085	Tcf23	20	11	23	37	37	56	18.2706	42.7337	2.33893	1.22585	0.00422956	0.0488056	http://www.ncbi.nlm.nih.gov/nuccore/NM_053085
NM_024184	Asf1b	15	21	26	58	39	52	20.6325	48.2653	2.33929	1.22607	0.00148269	0.0244345	http://www.ncbi.nlm.nih.gov/nuccore/NM_024184
NM_001174169	Adora3	15	36	31	60	61	74	27.1815	63.8263	2.34816	1.23153	0.00045805	0.0113698	http://www.ncbi.nlm.nih.gov/nuccore/NM_001174169
NM_001204910	AI607873	14	25	12	47	42	37	17.3545	40.8187	2.35205	1.23392	0.00223662	0.0322531	http://www.ncbi.nlm.nih.gov/nuccore/NM_001204910
NM_019417	Pdlim4	183	198	274	578	444	565	219.098	515.686	2.35368	1.23492	1.62918e-12	1.01725e-09	http://www.ncbi.nlm.nih.gov/nuccore/NM_019417
NM_007882	Dsc3	51	58	175	222	216	226	91.8796	216.399	2.35525	1.23588	0.00051924	0.0124198	http://www.ncbi.nlm.nih.gov/nuccore/NM_007882
NM_011313	S100a6	280	275	400	898	693	746	320.025	756.729	2.3646	1.24159	1.77357e-17	3.35682e-14	http://www.ncbi.nlm.nih.gov/nuccore/NM_011313
NM_008279	Map4k1	24	16	38	50	59	78	26.0142	61.5651	2.36659	1.24281	0.00285539	0.0379586	http://www.ncbi.nlm.nih.gov/nuccore/NM_008279
NM_017372	Lyz2	242	295	318	1042	648	451	287.439	682.579	2.37469	1.24774	0.00196317	0.0295848	http://www.ncbi.nlm.nih.gov/nuccore/NM_017372
NM_175681	Glp2r	230	146	310	620	539	536	230.437	549.971	2.38664	1.25498	6.46216e-15	6.3127e-12	http://www.ncbi.nlm.nih.gov/nuccore/NM_175681
NM_008361	Il1b	19	25	22	55	72	37	22.2862	53.244	2.3891	1.25647	0.00187991	0.0287014	http://www.ncbi.nlm.nih.gov/nuccore/NM_008361
NM_172791	Pla2g3	99	110	140	245	228	378	117.004	279.756	2.39099	1.25761	0.00338498	0.0422101	http://www.ncbi.nlm.nih.gov/nuccore/NM_172791
NM_007426	Angpt2	135	191	233	313	515	521	186.061	445.48	2.39427	1.25959	0.00225706	0.0324861	http://www.ncbi.nlm.nih.gov/nuccore/NM_007426
NM_011701	Vim	1574	1941	2508	5468	4603	4784	2010.18	4819.57	2.39758	1.26158	3.88747e-36	4.70897e-32	http://www.ncbi.nlm.nih.gov/nuccore/NM_011701
NM_010071	Dok2	14	26	20	47	56	45	20.1129	48.2704	2.39997	1.26301	0.00111763	0.0204194	http://www.ncbi.nlm.nih.gov/nuccore/NM_010071
NM_053166	Trim7	21	41	26	82	80	58	29.6293	71.2037	2.40315	1.26493	0.000114268	0.00427735	http://www.ncbi.nlm.nih.gov/nuccore/NM_053166
NM_013612	Slc11a1	50	65	55	134	155	138	57.5063	139.413	2.4243	1.27757	6.49708e-07	7.90165e-05	http://www.ncbi.nlm.nih.gov/nuccore/NM_013612
NM_008677	Ncf4	19	19	21	45	50	53	19.9695	48.4296	2.42518	1.27809	0.000909278	0.0177649	http://www.ncbi.nlm.nih.gov/nuccore/NM_008677
NM_030166	Galnt15	70	91	103	200	191	266	88.383	215.302	2.43601	1.28452	2.66056e-05	0.0014517	http://www.ncbi.nlm.nih.gov/nuccore/NM_030166
NM_031386	Tex14	13	15	15	30	34	44	14.5259	35.5031	2.44412	1.28932	0.00350148	0.0431476	http://www.ncbi.nlm.nih.gov/nuccore/NM_031386
NM_181416	Arhgap11a	201	203	226	546	426	625	213.091	520.868	2.44435	1.28945	1.35737e-06	0.000140291	http://www.ncbi.nlm.nih.gov/nuccore/NM_181416
NM_019738	Nupr1	284	249	351	728	663	845	297.981	730.335	2.45095	1.29334	5.22004e-09	1.30643e-06	http://www.ncbi.nlm.nih.gov/nuccore/NM_019738
NM_013701	Ugt1a2	78	78	121	252	206	240	92.516	226.805	2.45152	1.29368	2.65889e-09	7.31991e-07	http://www.ncbi.nlm.nih.gov/nuccore/NM_013701
NM_201643	Ugt1a5	78	78	119	252	206	240	91.9103	226.805	2.46768	1.30315	2.05432e-09	5.81412e-07	http://www.ncbi.nlm.nih.gov/nuccore/NM_201643
NM_001033465	6430531B16Rik	25	14	15	49	35	58	18.758	46.3224	2.46948	1.3042	0.00109945	0.0202338	http://www.ncbi.nlm.nih.gov/nuccore/NM_001033465
NM_009627	Adm	94	87	114	218	203	327	99.5072	245.741	2.46958	1.30427	0.001443	0.0240161	http://www.ncbi.nlm.nih.gov/nuccore/NM_009627
NM_010583	Itk	19	16	17	42	39	53	17.7511	43.8538	2.47048	1.30479	0.00107544	0.0199643	http://www.ncbi.nlm.nih.gov/nuccore/NM_010583
NM_027511	Hrct1	36	43	32	92	82	113	37.8274	93.8434	2.48083	1.31082	9.81313e-06	0.000683758	http://www.ncbi.nlm.nih.gov/nuccore/NM_027511
NM_001199293	Tex14	13	15	15	31	35	44	14.5259	36.1353	2.48765	1.31478	0.00275827	0.0370415	http://www.ncbi.nlm.nih.gov/nuccore/NM_001199293
NM_201644	Ugt1a9	76	78	119	252	206	240	91.149	226.805	2.48829	1.31515	1.59055e-09	4.65377e-07	http://www.ncbi.nlm.nih.gov/nuccore/NM_201644
NM_201645	Ugt1a1	77	78	120	256	209	240	91.8325	228.999	2.49366	1.31826	1.26609e-09	3.81502e-07	http://www.ncbi.nlm.nih.gov/nuccore/NM_201645
NM_201641	Ugt1a10	76	78	119	254	206	240	91.149	227.399	2.49481	1.31893	1.38472e-09	4.13137e-07	http://www.ncbi.nlm.nih.gov/nuccore/NM_201641
NM_009663	Alox5ap	70	136	113	275	245	298	106.516	266.737	2.5042	1.32435	9.85134e-10	3.04416e-07	http://www.ncbi.nlm.nih.gov/nuccore/NM_009663
NM_007470	Apod	5208	5083	6876	14300	12593	17341	5770.91	14458.3	2.50538	1.32503	4.83388e-07	6.07404e-05	http://www.ncbi.nlm.nih.gov/nuccore/NM_007470
NM_009841	Cd14	94	114	103	220	338	249	105.238	264.606	2.51435	1.33018	8.84116e-05	0.00354632	http://www.ncbi.nlm.nih.gov/nuccore/NM_009841
NM_001159401	Upp1	35	37	46	108	102	97	39.6728	99.7719	2.51487	1.33048	5.34251e-06	0.000420773	http://www.ncbi.nlm.nih.gov/nuccore/NM_001159401
NM_001166409	Rbm3	3664	3216	3573	9530	8337	9662	3556.22	8962.57	2.52025	1.33357	1.27046e-20	4.52629e-17	http://www.ncbi.nlm.nih.gov/nuccore/NM_001166409
NM_001166411	Rbm3	3659	3216	3571	9528	8337	9659	3553.71	8960.94	2.52157	1.33432	1.01083e-20	4.08145e-17	http://www.ncbi.nlm.nih.gov/nuccore/NM_001166411
NM_001166410	Rbm3	3658	3214	3563	9517	8335	9655	3550.24	8955.62	2.52254	1.33488	1.18875e-20	4.49987e-17	http://www.ncbi.nlm.nih.gov/nuccore/NM_001166410
NM_133661	Slc6a12	30	32	26	98	55	82	30.0343	75.8778	2.52637	1.33707	2.55696e-05	0.00141171	http://www.ncbi.nlm.nih.gov/nuccore/NM_133661
NM_201410	Ugt1a6b	73	79	114	250	204	238	88.8285	224.85	2.53128	1.33987	9.64238e-10	2.99487e-07	http://www.ncbi.nlm.nih.gov/nuccore/NM_201410
NM_027840	Snx20	14	19	31	76	49	42	21.0948	53.5118	2.53673	1.34297	0.000328237	0.00903225	http://www.ncbi.nlm.nih.gov/nuccore/NM_027840
NM_009369	Tgfbi	154	190	218	550	474	460	188.414	481.141	2.55363	1.35255	1.35566e-15	1.57898e-12	http://www.ncbi.nlm.nih.gov/nuccore/NM_009369
NM_010129	Emp3	31	56	57	159	93	127	47.8589	122.282	2.55506	1.35336	1.98446e-06	0.000192381	http://www.ncbi.nlm.nih.gov/nuccore/NM_010129
NM_007707	Socs3	229	225	209	567	643	562	225.985	578.023	2.5578	1.3549	5.25445e-16	6.49472e-13	http://www.ncbi.nlm.nih.gov/nuccore/NM_007707
NM_010724	Psmb8	96	68	87	257	169	251	85.7141	219.7	2.56317	1.35793	1.37983e-06	0.000141646	http://www.ncbi.nlm.nih.gov/nuccore/NM_010724
NM_001159402	Upp1	35	36	43	110	101	93	38.4286	98.65	2.5671	1.36014	3.54318e-06	0.000305692	http://www.ncbi.nlm.nih.gov/nuccore/NM_001159402
NM_145079	Ugt1a6a	117	110	145	360	301	331	125.37	322.16	2.56967	1.36158	1.13143e-12	7.44853e-10	http://www.ncbi.nlm.nih.gov/nuccore/NM_145079
NM_009662	Alox5	33	55	38	115	107	114	42.5304	109.399	2.57226	1.36304	1.46292e-06	0.000148414	http://www.ncbi.nlm.nih.gov/nuccore/NM_009662
NM_010128	Emp1	108	96	142	250	310	357	116.337	301.451	2.59119	1.37361	1.45863e-05	0.000928954	http://www.ncbi.nlm.nih.gov/nuccore/NM_010128
NM_001146346	Emp3	31	56	56	160	95	127	47.5561	123.249	2.59167	1.37388	6.22832e-07	7.64329e-05	http://www.ncbi.nlm.nih.gov/nuccore/NM_001146346
NM_019932	Pf4	20	14	27	65	49	51	20.489	53.35	2.60384	1.38064	0.000213497	0.00673096	http://www.ncbi.nlm.nih.gov/nuccore/NM_019932
NM_001277182	Gm1966	70	94	133	261	237	293	98.4755	258.168	2.62165	1.39048	2.65052e-10	9.61267e-08	http://www.ncbi.nlm.nih.gov/nuccore/NM_001277182
NM_009477	Upp1	37	34	41	107	102	97	37.9128	99.4746	2.62377	1.39164	2.02115e-06	0.000194925	http://www.ncbi.nlm.nih.gov/nuccore/NM_009477
NM_001277179	Gm1966	70	94	132	261	236	293	98.1726	257.833	2.62633	1.39305	2.62715e-10	9.60578e-08	http://www.ncbi.nlm.nih.gov/nuccore/NM_001277179
NM_007403	Adam8	57	49	70	133	199	144	59.3432	155.923	2.62748	1.39368	4.02492e-05	0.00197882	http://www.ncbi.nlm.nih.gov/nuccore/NM_007403
NM_030691	Igsf6	72	89	70	193	218	221	78.4788	206.72	2.63409	1.3973	5.30828e-10	1.77625e-07	http://www.ncbi.nlm.nih.gov/nuccore/NM_030691
NM_001277180	Gm1966	70	94	131	261	236	293	97.8697	257.833	2.63446	1.3975	1.93696e-10	7.52013e-08	http://www.ncbi.nlm.nih.gov/nuccore/NM_001277180
NM_001277183	Gm1966	70	94	132	263	237	293	98.1726	258.763	2.6358	1.39824	1.01512e-10	4.50324e-08	http://www.ncbi.nlm.nih.gov/nuccore/NM_001277183
NM_001277181	Gm1966	70	94	131	263	236	293	97.8697	258.428	2.64053	1.40083	1.01863e-10	4.50324e-08	http://www.ncbi.nlm.nih.gov/nuccore/NM_001277181
NM_009853	Cd68	156	267	244	589	593	624	222.895	589.234	2.64355	1.40248	7.26973e-18	1.75303e-14	http://www.ncbi.nlm.nih.gov/nuccore/NM_009853
NM_009851	Cd44	127	148	264	458	549	439	177.971	471.653	2.65017	1.40608	9.91518e-09	2.30825e-06	http://www.ncbi.nlm.nih.gov/nuccore/NM_009851
NM_001039150	Cd44	126	148	260	455	541	438	176.379	467.736	2.65189	1.40702	3.24905e-09	8.74576e-07	http://www.ncbi.nlm.nih.gov/nuccore/NM_001039150
NM_001177785	Cd44	127	148	261	458	543	439	177.062	469.643	2.65242	1.40731	2.70451e-09	7.41183e-07	http://www.ncbi.nlm.nih.gov/nuccore/NM_001177785
NM_001177786	Cd44	126	146	260	454	541	436	175.707	466.748	2.65639	1.40947	4.65876e-09	1.19056e-06	http://www.ncbi.nlm.nih.gov/nuccore/NM_001177786
NM_001039151	Cd44	126	144	258	453	537	433	174.43	464.075	2.66052	1.41171	2.98106e-09	8.09645e-07	http://www.ncbi.nlm.nih.gov/nuccore/NM_001039151
NM_001177787	Cd44	126	144	260	454	540	436	175.036	466.413	2.66467	1.41396	4.24255e-09	1.09809e-06	http://www.ncbi.nlm.nih.gov/nuccore/NM_001177787
NM_001099332	Cd101	17	10	26	74	37	37	17.7016	47.1715	2.66482	1.41404	0.00286065	0.0380119	http://www.ncbi.nlm.nih.gov/nuccore/NM_001099332
NM_016907	Spint1	63	122	90	217	239	297	92.1865	247.138	2.68085	1.42269	1.36226e-05	0.000880541	http://www.ncbi.nlm.nih.gov/nuccore/NM_016907
NM_001167906	Cd101	17	10	26	75	37	37	17.7016	47.4688	2.68161	1.4231	0.00331187	0.0416546	http://www.ncbi.nlm.nih.gov/nuccore/NM_001167906
NM_001081169	Aspg	88	116	88	241	228	343	99.083	266.478	2.68944	1.42731	0.000145252	0.0050909	http://www.ncbi.nlm.nih.gov/nuccore/NM_001081169
NM_001159558	Cd36	38	100	57	198	161	183	65.292	175.992	2.69547	1.43053	5.39844e-09	1.34552e-06	http://www.ncbi.nlm.nih.gov/nuccore/NM_001159558
NM_009204	Slc2a4	49	28	77	133	124	167	51.3693	138.75	2.70103	1.43351	2.41505e-05	0.0013556	http://www.ncbi.nlm.nih.gov/nuccore/NM_009204
NM_001159557	Cd36	38	100	57	198	160	186	65.292	176.694	2.70621	1.43627	1.04098e-08	2.38818e-06	http://www.ncbi.nlm.nih.gov/nuccore/NM_001159557
NM_001159556	Cd36	38	100	57	197	161	186	65.292	176.731	2.70678	1.43658	8.41294e-09	2.00606e-06	http://www.ncbi.nlm.nih.gov/nuccore/NM_001159556
NM_001159555	Cd36	38	100	59	204	163	184	65.8977	178.791	2.71317	1.43998	1.90585e-09	5.47062e-07	http://www.ncbi.nlm.nih.gov/nuccore/NM_001159555
NM_007679	Cebpd	417	259	556	1231	1044	1183	414.047	1124.22	2.71519	1.44106	1.64759e-15	1.84793e-12	http://www.ncbi.nlm.nih.gov/nuccore/NM_007679
NM_010728	Lox	34	72	75	160	144	193	59.8226	162.455	2.71562	1.44128	1.3132e-06	0.000136658	http://www.ncbi.nlm.nih.gov/nuccore/NM_010728
NM_010188	Fcgr3	505	549	669	1621	1434	1769	579.105	1573.18	2.71657	1.44179	2.00401e-15	2.16741e-12	http://www.ncbi.nlm.nih.gov/nuccore/NM_010188
NM_007643	Cd36	38	100	59	204	164	184	65.8977	179.126	2.71825	1.44268	1.75601e-09	5.08872e-07	http://www.ncbi.nlm.nih.gov/nuccore/NM_007643
NM_001168498	Ncmap	9	15	17	51	21	43	13.609	37.0475	2.72227	1.44481	0.00350415	0.043163	http://www.ncbi.nlm.nih.gov/nuccore/NM_001168498
NM_181047	Ncmap	9	15	17	51	21	43	13.609	37.0475	2.72227	1.44481	0.00350415	0.043163	http://www.ncbi.nlm.nih.gov/nuccore/NM_181047
NM_027450	Glipr2	124	176	211	425	349	649	170.176	467.396	2.74655	1.45762	0.00336889	0.0420875	http://www.ncbi.nlm.nih.gov/nuccore/NM_027450
NM_144830	Tmem106a	17	23	31	80	53	68	23.5793	65.0209	2.75754	1.46338	3.20649e-05	0.00168288	http://www.ncbi.nlm.nih.gov/nuccore/NM_144830
NM_139306	Acer2	381	366	440	1121	938	1329	401.128	1106.44	2.75833	1.4638	7.25481e-08	1.22394e-05	http://www.ncbi.nlm.nih.gov/nuccore/NM_139306
NM_001271616	Fgfbp1	94	103	177	391	272	390	123.957	342.043	2.75936	1.46434	9.32424e-08	1.52219e-05	http://www.ncbi.nlm.nih.gov/nuccore/NM_001271616
NM_009977	Cst7	14	8	18	45	29	41	13.4655	37.252	2.76647	1.46805	0.000766047	0.0159001	http://www.ncbi.nlm.nih.gov/nuccore/NM_009977
NM_008009	Fgfbp1	94	103	175	391	272	389	123.352	341.698	2.77011	1.46994	6.06537e-08	1.07729e-05	http://www.ncbi.nlm.nih.gov/nuccore/NM_008009
NM_013560	Hspb1	278	268	390	723	864	1076	313.885	875.949	2.79066	1.48061	2.39047e-05	0.0013468	http://www.ncbi.nlm.nih.gov/nuccore/NM_013560
NM_011171	Procr	17	26	42	73	102	64	27.9176	77.968	2.79279	1.48171	0.000171957	0.00576675	http://www.ncbi.nlm.nih.gov/nuccore/NM_011171
NM_018857	Msln	28	24	41	99	71	98	31.1306	87.0598	2.7966	1.48368	2.33971e-06	0.000218773	http://www.ncbi.nlm.nih.gov/nuccore/NM_018857
NM_030682	Tlr1	40	21	36	80	95	109	33.1771	93.2478	2.81061	1.49088	7.83029e-06	0.000570697	http://www.ncbi.nlm.nih.gov/nuccore/NM_030682
NM_011609	Tnfrsf1a	209	210	245	663	561	718	224.24	632.985	2.82281	1.49713	3.19899e-14	2.72887e-11	http://www.ncbi.nlm.nih.gov/nuccore/NM_011609
NM_205820	Tlr13	138	172	186	477	434	531	166.591	470.565	2.82467	1.49808	3.29865e-15	3.3862e-12	http://www.ncbi.nlm.nih.gov/nuccore/NM_205820
NM_178598	Tagln2	176	176	225	578	525	584	194.209	549.375	2.82878	1.50018	8.57205e-20	2.8843e-16	http://www.ncbi.nlm.nih.gov/nuccore/NM_178598
NM_177055	A630001G21Rik	10	11	10	43	18	32	10.5271	29.865	2.83696	1.50435	0.00148181	0.0244343	http://www.ncbi.nlm.nih.gov/nuccore/NM_177055
NM_054098	Steap4	40	57	38	144	94	162	45.8662	130.247	2.83971	1.50574	6.62533e-05	0.00286349	http://www.ncbi.nlm.nih.gov/nuccore/NM_054098
NM_011905	Tlr2	63	50	64	165	147	211	60.1456	171.164	2.84583	1.50885	2.19518e-06	0.000208744	http://www.ncbi.nlm.nih.gov/nuccore/NM_011905
NM_001163753	Rab37	111	52	149	256	244	410	104.83	299.438	2.85641	1.5142	0.00311384	0.0401261	http://www.ncbi.nlm.nih.gov/nuccore/NM_001163753
NM_001243305	Ncmap	9	13	16	49	20	43	12.6349	36.118	2.8586	1.51531	0.0031466	0.0404536	http://www.ncbi.nlm.nih.gov/nuccore/NM_001243305
NM_001168500	Ncmap	9	13	17	51	21	43	12.9377	37.0475	2.86352	1.51779	0.00245452	0.0341827	http://www.ncbi.nlm.nih.gov/nuccore/NM_001168500
NM_145555	Ncmap	9	13	17	51	21	43	12.9377	37.0475	2.86352	1.51779	0.00245452	0.0341827	http://www.ncbi.nlm.nih.gov/nuccore/NM_145555
NM_016904	Cks1b	42	39	41	112	103	148	41.4943	118.911	2.86572	1.5189	4.23107e-06	0.000348651	http://www.ncbi.nlm.nih.gov/nuccore/NM_016904
NM_001243306	Ncmap	9	13	18	51	22	45	13.2406	38.0732	2.87549	1.52381	0.00202012	0.0301282	http://www.ncbi.nlm.nih.gov/nuccore/NM_001243306
NM_001039537	Lif	9	20	15	27	52	49	14.6816	42.3662	2.88568	1.52891	0.00383708	0.0456309	http://www.ncbi.nlm.nih.gov/nuccore/NM_001039537
NM_008501	Lif	9	20	15	27	52	49	14.6816	42.3662	2.88568	1.52891	0.00383708	0.0456309	http://www.ncbi.nlm.nih.gov/nuccore/NM_008501
NM_001146708	Fas	10	3	15	29	25	29	9.35617	27.0108	2.88695	1.52955	0.00266941	0.0361854	http://www.ncbi.nlm.nih.gov/nuccore/NM_001146708
NM_009982	Ctsc	306	391	455	1208	1075	1163	385.514	1120.85	2.90743	1.53975	5.30043e-30	3.56696e-26	http://www.ncbi.nlm.nih.gov/nuccore/NM_009982
NM_001276445	Tlr1	39	22	37	90	99	110	33.4349	97.9058	2.92825	1.55004	2.44627e-07	3.4617e-05	http://www.ncbi.nlm.nih.gov/nuccore/NM_001276445
NM_009779	C3ar1	149	159	153	484	421	514	156.421	462.421	2.95627	1.56378	6.1062e-19	1.68104e-15	http://www.ncbi.nlm.nih.gov/nuccore/NM_009779
NM_021411	Rab37	103	50	151	261	246	416	101.719	303.666	2.98533	1.57789	0.00239579	0.0337091	http://www.ncbi.nlm.nih.gov/nuccore/NM_021411
NM_001271375	Milr1	6	10	21	35	37	38	12.0002	35.9219	2.99343	1.5818	0.000702645	0.0151594	http://www.ncbi.nlm.nih.gov/nuccore/NM_001271375
NM_027950	Osgin1	2	18	23	43	53	32	13.7686	41.5863	3.02038	1.59473	0.00099447	0.0189465	http://www.ncbi.nlm.nih.gov/nuccore/NM_027950
NM_009714	Asgr1	12	13	26	65	30	63	16.8053	51.1318	3.04259	1.6053	0.00176606	0.0275323	http://www.ncbi.nlm.nih.gov/nuccore/NM_009714
NM_011113	Plaur	32	30	36	75	131	103	33.1528	101.745	3.06898	1.61776	0.000161029	0.00549941	http://www.ncbi.nlm.nih.gov/nuccore/NM_011113
NM_174877	Zar1	0	16	9	21	27	28	8.09606	24.9567	3.08257	1.62414	0.00338446	0.0422101	http://www.ncbi.nlm.nih.gov/nuccore/NM_174877
NM_001081185	Flnc	115	135	136	372	386	469	130.275	401.859	3.0847	1.62513	2.27333e-10	8.60541e-08	http://www.ncbi.nlm.nih.gov/nuccore/NM_001081185
NM_028942	Slco6c1	7	10	14	38	27	33	10.2609	31.7379	3.09308	1.62905	0.000729428	0.0154147	http://www.ncbi.nlm.nih.gov/nuccore/NM_028942
NM_011157	Srgn	292	361	355	976	1098	1166	339.83	1060.62	3.12103	1.64202	2.75525e-14	2.38392e-11	http://www.ncbi.nlm.nih.gov/nuccore/NM_011157
NM_007649	Cd48	16	22	34	94	60	76	23.7716	74.2907	3.12519	1.64394	1.52633e-06	0.000153173	http://www.ncbi.nlm.nih.gov/nuccore/NM_007649
NM_027249	Tlcd2	7	3	10	29	13	24	6.69998	21.2651	3.1739	1.66626	0.00336241	0.0420573	http://www.ncbi.nlm.nih.gov/nuccore/NM_027249
NM_001139519	Zbp1	7	9	5	19	33	18	7.19962	22.9175	3.18316	1.67046	0.00245911	0.034229	http://www.ncbi.nlm.nih.gov/nuccore/NM_001139519
NM_013706	Cd52	41	36	34	129	120	123	37.9868	121.024	3.18595	1.67172	2.11781e-09	5.96591e-07	http://www.ncbi.nlm.nih.gov/nuccore/NM_013706
NM_009775	Tspo	53	48	72	174	190	203	58.0907	185.477	3.19289	1.67486	6.14105e-12	3.41228e-09	http://www.ncbi.nlm.nih.gov/nuccore/NM_009775
NM_177099	Lefty2	40	35	32	133	99	132	36.6648	118.289	3.22622	1.68985	1.96444e-09	5.61219e-07	http://www.ncbi.nlm.nih.gov/nuccore/NM_177099
NM_177083	B430306N03Rik	8	16	6	43	31	29	10.2327	33.1824	3.2428	1.69724	0.000257661	0.00761244	http://www.ncbi.nlm.nih.gov/nuccore/NM_177083
NM_013473	Anxa8	9	11	16	39	35	45	11.9636	38.8591	3.24812	1.69961	0.000151409	0.00524912	http://www.ncbi.nlm.nih.gov/nuccore/NM_013473
NM_011338	Ccl9	89	85	97	281	335	301	91.7842	299.697	3.26524	1.70719	5.95122e-17	9.70223e-14	http://www.ncbi.nlm.nih.gov/nuccore/NM_011338
NM_023065	Ifi30	74	100	94	324	287	298	90.2007	295.37	3.27459	1.71131	7.39786e-17	1.12015e-13	http://www.ncbi.nlm.nih.gov/nuccore/NM_023065
NM_001033405	Treml2	25	25	23	97	66	89	24.8729	81.6821	3.28398	1.71544	1.37556e-07	2.13074e-05	http://www.ncbi.nlm.nih.gov/nuccore/NM_001033405
NM_153098	Cd109	118	80	170	378	318	551	123.253	409.192	3.31994	1.73116	0.0003171	0.00879781	http://www.ncbi.nlm.nih.gov/nuccore/NM_153098
NM_027209	Ms4a6b	59	59	50	159	162	262	57.4039	192.019	3.34504	1.74203	0.00041192	0.0105803	http://www.ncbi.nlm.nih.gov/nuccore/NM_027209
NM_001033191	Naa11	12	7	7	32	30	31	9.03724	30.268	3.34925	1.74384	0.00031433	0.00872888	http://www.ncbi.nlm.nih.gov/nuccore/NM_001033191
NM_009022	Aldh1a2	189	258	335	995	723	997	259.995	882.31	3.39357	1.7628	6.06732e-13	4.27295e-10	http://www.ncbi.nlm.nih.gov/nuccore/NM_009022
NM_010187	Fcgr2b	65	96	108	350	278	311	89.6722	304.576	3.39655	1.76407	8.26783e-18	1.85463e-14	http://www.ncbi.nlm.nih.gov/nuccore/NM_010187
NM_001077189	Fcgr2b	65	96	108	350	279	312	89.6722	305.257	3.40414	1.76729	7.00729e-18	1.75303e-14	http://www.ncbi.nlm.nih.gov/nuccore/NM_001077189
NM_029796	Lrg1	33	25	49	149	99	131	35.7922	122.7	3.42813	1.77742	4.27213e-10	1.47015e-07	http://www.ncbi.nlm.nih.gov/nuccore/NM_029796
NM_022884	Bhmt2	7	7	3	19	16	27	5.92261	20.3329	3.43309	1.77951	0.00222129	0.0321085	http://www.ncbi.nlm.nih.gov/nuccore/NM_022884
NM_009060	Rgn	5	6	6	15	19	27	5.73423	20.1483	3.51369	1.81299	0.00265402	0.0360573	http://www.ncbi.nlm.nih.gov/nuccore/NM_009060
NM_013599	Mmp9	27	43	60	216	159	99	42.8814	151.661	3.53675	1.82242	1.92104e-05	0.00112851	http://www.ncbi.nlm.nih.gov/nuccore/NM_013599
NM_030720	Gpr84	23	21	23	90	57	101	22.7691	80.7317	3.54568	1.82606	7.47163e-06	0.000552403	http://www.ncbi.nlm.nih.gov/nuccore/NM_030720
NM_019577	Ccl24	2	2	13	18	18	23	5.36966	19.3238	3.59869	1.84747	0.00392831	0.0463876	http://www.ncbi.nlm.nih.gov/nuccore/NM_019577
NM_001173550	C5ar1	29	40	59	154	160	159	42.3329	154.286	3.6446	1.86576	3.30735e-12	1.94479e-09	http://www.ncbi.nlm.nih.gov/nuccore/NM_001173550
NM_007577	C5ar1	29	39	59	154	160	159	41.9973	154.286	3.67373	1.87724	2.59191e-12	1.55427e-09	http://www.ncbi.nlm.nih.gov/nuccore/NM_007577
NM_011311	S100a4	40	35	36	148	136	145	37.8762	139.63	3.68648	1.88224	4.63833e-12	2.65024e-09	http://www.ncbi.nlm.nih.gov/nuccore/NM_011311
NM_001126314	Mboat4	2	6	16	34	18	35	7.62082	28.2254	3.70373	1.88898	0.00139713	0.0235707	http://www.ncbi.nlm.nih.gov/nuccore/NM_001126314
NM_001081137	Sis	17	11	7	50	38	52	12.2831	45.552	3.70852	1.89084	4.82139e-06	0.00038575	http://www.ncbi.nlm.nih.gov/nuccore/NM_001081137
NM_029612	Slamf9	18	22	15	82	63	72	18.7787	70.3461	3.74606	1.90538	6.68354e-08	1.15326e-05	http://www.ncbi.nlm.nih.gov/nuccore/NM_029612
NM_139200	Cytip	10	15	2	39	31	39	9.44689	35.4472	3.75226	1.90776	3.46884e-05	0.001785	http://www.ncbi.nlm.nih.gov/nuccore/NM_139200
NM_008012	Akr1b8	18	21	20	94	69	71	19.9573	75.5777	3.78698	1.92105	2.52485e-08	5.25499e-06	http://www.ncbi.nlm.nih.gov/nuccore/NM_008012
NM_029499	Ms4a4c	1	6	8	17	16	23	4.81736	18.3567	3.81052	1.92999	0.00316934	0.0406769	http://www.ncbi.nlm.nih.gov/nuccore/NM_029499
NM_175648	Trim30b	3	5	12	27	24	25	6.4544	24.6997	3.8268	1.93614	0.00064603	0.014401	http://www.ncbi.nlm.nih.gov/nuccore/NM_175648
NM_011332	Ccl17	44	20	30	135	88	162	32.5469	125.561	3.85786	1.9478	3.7983e-05	0.0018934	http://www.ncbi.nlm.nih.gov/nuccore/NM_011332
NM_009742	Bcl2a1a	9	6	4	30	15	34	6.6511	25.6861	3.86193	1.94932	0.000971009	0.0186344	http://www.ncbi.nlm.nih.gov/nuccore/NM_009742
NM_007599	Capg	64	35	69	212	189	274	57.0057	220.963	3.87615	1.95462	9.97241e-08	1.60209e-05	http://www.ncbi.nlm.nih.gov/nuccore/NM_007599
NM_016767	Batf	6	2	9	17	25	25	5.68083	22.0615	3.8835	1.95736	0.000933636	0.0181181	http://www.ncbi.nlm.nih.gov/nuccore/NM_016767
NM_173027	Ip6k3	26	21	15	98	63	100	21.4882	84.7741	3.94515	1.98008	4.45616e-08	8.25358e-06	http://www.ncbi.nlm.nih.gov/nuccore/NM_173027
NM_001131020	Gfap	2502	2221	3452	12630	9867	10989	2743.29	10855	3.95691	1.98437	3.06424e-61	9.27944e-57	http://www.ncbi.nlm.nih.gov/nuccore/NM_001131020
NM_001271415	Capg	64	30	66	205	185	269	54.4189	215.815	3.96581	1.98762	2.10352e-07	3.04062e-05	http://www.ncbi.nlm.nih.gov/nuccore/NM_001271415
NM_010277	Gfap	5613	5220	8227	29605	23287	25670	6380.21	25466.8	3.99153	1.99694	6.14039e-67	3.71899e-62	http://www.ncbi.nlm.nih.gov/nuccore/NM_010277
NM_001042534	Capg	63	31	66	211	185	271	54.3739	218.29	4.0146	2.00526	9.16207e-08	1.50791e-05	http://www.ncbi.nlm.nih.gov/nuccore/NM_001042534
NM_001271395	Capg	62	30	66	207	185	270	53.6576	216.755	4.0396	2.01421	1.30781e-07	2.03622e-05	http://www.ncbi.nlm.nih.gov/nuccore/NM_001271395
NM_001198794	AB124611	19	14	26	86	68	92	19.8055	80.1177	4.04523	2.01622	4.89596e-09	1.24071e-06	http://www.ncbi.nlm.nih.gov/nuccore/NM_001198794
NM_007780	Csf2rb	30	34	20	116	116	128	28.8885	117.546	4.06897	2.02466	5.96046e-12	3.3426e-09	http://www.ncbi.nlm.nih.gov/nuccore/NM_007780
NM_001112715	Ifitm1	46	44	97	241	191	336	61.6548	251.669	4.0819	2.02924	5.27544e-05	0.00240054	http://www.ncbi.nlm.nih.gov/nuccore/NM_001112715
NM_001081239	Lilra5	2	13	2	23	25	24	5.73044	23.4999	4.1009	2.03594	0.000385892	0.010109	http://www.ncbi.nlm.nih.gov/nuccore/NM_001081239
NM_144856	Slc22a7	5	6	3	23	13	25	4.82567	19.8266	4.10857	2.03864	0.000818148	0.0166114	http://www.ncbi.nlm.nih.gov/nuccore/NM_144856
NM_020581	Angptl4	103	88	114	440	396	476	103.269	427.842	4.143	2.05068	9.93964e-26	5.0167e-22	http://www.ncbi.nlm.nih.gov/nuccore/NM_020581
NM_026820	Ifitm1	45	42	93	241	186	326	59.3915	246.541	4.15111	2.0535	2.68416e-05	0.00146064	http://www.ncbi.nlm.nih.gov/nuccore/NM_026820
NM_206536	AB124611	17	12	26	82	64	92	18.3729	77.5889	4.22301	2.07827	3.8016e-09	1.00545e-06	http://www.ncbi.nlm.nih.gov/nuccore/NM_206536
NM_007534	Bcl2a1b	16	29	47	158	93	142	30.0582	127.166	4.23066	2.08088	1.51042e-08	3.30253e-06	http://www.ncbi.nlm.nih.gov/nuccore/NM_007534
NM_011019	Osmr	298	402	393	1381	1443	1932	367.384	1561.14	4.24934	2.08724	1.0318e-08	2.37613e-06	http://www.ncbi.nlm.nih.gov/nuccore/NM_011019
NM_013650	S100a8	36	4	44	149	150	79	28.3713	121.819	4.29376	2.10224	1.68958e-05	0.00102652	http://www.ncbi.nlm.nih.gov/nuccore/NM_013650
NM_009114	S100a9	34	13	48	186	150	91	31.8422	136.964	4.30134	2.10479	1.08364e-06	0.000116419	http://www.ncbi.nlm.nih.gov/nuccore/NM_009114
NM_010755	Maff	79	59	57	203	283	391	67.1368	290.179	4.3222	2.11177	0.000173745	0.00579905	http://www.ncbi.nlm.nih.gov/nuccore/NM_010755
NM_001271766	Gpr35	12	12	20	57	72	65	14.6526	63.5097	4.33437	2.11582	3.95454e-08	7.57946e-06	http://www.ncbi.nlm.nih.gov/nuccore/NM_001271766
NM_022320	Gpr35	12	12	20	57	72	65	14.6526	63.5097	4.33437	2.11582	3.95454e-08	7.57946e-06	http://www.ncbi.nlm.nih.gov/nuccore/NM_022320
NM_001104529	Gpr35	12	12	21	58	72	69	14.9554	65.1886	4.35886	2.12395	2.73435e-08	5.61386e-06	http://www.ncbi.nlm.nih.gov/nuccore/NM_001104529
NM_020008	Clec7a	17	22	11	105	69	63	17.1866	76.0849	4.42699	2.14633	7.68062e-10	2.44834e-07	http://www.ncbi.nlm.nih.gov/nuccore/NM_020008
NM_009763	Bst1	19	5	20	76	72	57	14.9675	66.3953	4.43596	2.14925	8.0568e-09	1.9441e-06	http://www.ncbi.nlm.nih.gov/nuccore/NM_009763
NM_001081957	Wfdc17	1	17	9	42	47	32	8.81236	39.2796	4.45733	2.15618	5.22118e-06	0.000413367	http://www.ncbi.nlm.nih.gov/nuccore/NM_001081957
NM_001145799	Ctla2a	258	213	350	912	1056	1767	275.698	1235.11	4.47994	2.16348	0.000611414	0.0139005	http://www.ncbi.nlm.nih.gov/nuccore/NM_001145799
NM_007796	Ctla2a	258	210	349	911	1056	1764	274.388	1233.78	4.49646	2.16879	0.000588882	0.0135613	http://www.ncbi.nlm.nih.gov/nuccore/NM_007796
NM_011718	Wnt10b	31	27	28	141	104	161	29.3424	132.358	4.51082	2.17339	9.49078e-10	2.97834e-07	http://www.ncbi.nlm.nih.gov/nuccore/NM_011718
NM_028595	Ms4a6c	45	63	54	223	230	299	54.6289	246.599	4.51407	2.17443	1.98731e-10	7.66645e-08	http://www.ncbi.nlm.nih.gov/nuccore/NM_028595
NM_183161	Slc17a9	3	7	4	22	15	28	4.70289	21.2353	4.51537	2.17484	0.000380989	0.0100365	http://www.ncbi.nlm.nih.gov/nuccore/NM_183161
NM_008329	Ifi204	27	21	20	67	99	153	23.3831	105.92	4.52977	2.17944	0.00171478	0.0270462	http://www.ncbi.nlm.nih.gov/nuccore/NM_008329
NM_016919	Col5a3	64	68	50	186	267	401	62.328	283.22	4.54403	2.18397	0.000789526	0.0161932	http://www.ncbi.nlm.nih.gov/nuccore/NM_016919
NM_013754	Insl6	6	5	16	52	29	43	8.80774	40.024	4.54418	2.18402	3.25474e-06	0.000284454	http://www.ncbi.nlm.nih.gov/nuccore/NM_013754
NM_001013762	Gm4952	4	3	1	15	11	14	2.83238	12.979	4.58237	2.19609	0.0032608	0.0412441	http://www.ncbi.nlm.nih.gov/nuccore/NM_001013762
NM_020568	Plin4	671	422	815	2299	2174	4521	643.881	2973.11	4.61748	2.20711	0.00286931	0.0380852	http://www.ncbi.nlm.nih.gov/nuccore/NM_020568
NM_009924	Cnr2	6	12	17	46	48	70	11.4601	53.9288	4.70577	2.23443	4.9831e-06	0.000397637	http://www.ncbi.nlm.nih.gov/nuccore/NM_009924
NM_001204233	Spp1	264	355	519	1803	1616	2100	376.826	1802.57	4.78356	2.25808	1.82219e-16	2.50825e-13	http://www.ncbi.nlm.nih.gov/nuccore/NM_001204233
NM_054037	Scgb3a1	1	3	5	17	13	13	2.90185	13.898	4.78936	2.25983	0.00298918	0.0391021	http://www.ncbi.nlm.nih.gov/nuccore/NM_054037
NM_033601	Bcl3	4	10	16	55	39	50	9.7247	46.6826	4.80041	2.26316	4.14264e-07	5.37266e-05	http://www.ncbi.nlm.nih.gov/nuccore/NM_033601
NM_001167907	Gm4952	4	2	1	14	10	13	2.49673	12.0014	4.80685	2.26509	0.00369058	0.0445535	http://www.ncbi.nlm.nih.gov/nuccore/NM_001167907
NM_001204203	Spp1	277	373	545	1912	1718	2202	395.69	1904.36	4.81277	2.26687	7.52546e-18	1.75303e-14	http://www.ncbi.nlm.nih.gov/nuccore/NM_001204203
NM_009263	Spp1	277	373	545	1912	1718	2202	395.69	1904.36	4.81277	2.26687	7.52546e-18	1.75303e-14	http://www.ncbi.nlm.nih.gov/nuccore/NM_009263
NM_001204201	Spp1	277	373	547	1912	1724	2209	396.296	1908.79	4.81658	2.26801	1.13191e-17	2.36397e-14	http://www.ncbi.nlm.nih.gov/nuccore/NM_001204201
NM_001204202	Spp1	277	373	547	1912	1724	2209	396.296	1908.79	4.81658	2.26801	1.13191e-17	2.36397e-14	http://www.ncbi.nlm.nih.gov/nuccore/NM_001204202
NM_008871	Serpine1	31	93	25	184	298	295	50.5867	256.395	5.06843	2.34154	5.85597e-06	0.000454708	http://www.ncbi.nlm.nih.gov/nuccore/NM_008871
NM_009915	Ccr2	31	48	30	255	171	162	36.9967	189.034	5.10949	2.35318	2.97536e-17	5.30017e-14	http://www.ncbi.nlm.nih.gov/nuccore/NM_009915
NM_020001	Clec4n	1	12	8	39	41	31	6.83126	36.0329	5.27472	2.39909	2.06961e-06	0.000198335	http://www.ncbi.nlm.nih.gov/nuccore/NM_020001
NM_001190320	Clec4n	0	12	8	38	40	29	6.45061	34.71	5.38088	2.42784	2.65973e-06	0.000241151	http://www.ncbi.nlm.nih.gov/nuccore/NM_001190320
NM_008878	Serpinf2	8	2	4	31	25	26	4.92786	26.5692	5.39163	2.43072	1.31812e-05	0.000858424	http://www.ncbi.nlm.nih.gov/nuccore/NM_008878
NM_008392	Irg1	3	2	5	14	23	19	3.32749	18.4274	5.53793	2.46935	0.000303416	0.00846851	http://www.ncbi.nlm.nih.gov/nuccore/NM_008392
NM_009890	Ch25h	16	19	32	97	92	183	22.1589	122.857	5.54435	2.47102	0.000849849	0.0170356	http://www.ncbi.nlm.nih.gov/nuccore/NM_009890
NM_026835	Ms4a6d	41	68	61	263	272	425	56.9046	316.077	5.55451	2.47366	3.58165e-06	0.000308133	http://www.ncbi.nlm.nih.gov/nuccore/NM_026835
NM_001271373	Milr1	1	11	12	50	34	49	7.70701	43.1762	5.6022	2.48599	1.75528e-07	2.60565e-05	http://www.ncbi.nlm.nih.gov/nuccore/NM_001271373
NM_011095	Lilrb3	18	14	15	102	87	89	16.0935	90.2014	5.60485	2.48668	4.52981e-13	3.2661e-10	http://www.ncbi.nlm.nih.gov/nuccore/NM_011095
NM_009139	Ccl6	49	75	55	369	341	337	60.4821	340.304	5.62652	2.49224	4.31037e-32	3.26327e-28	http://www.ncbi.nlm.nih.gov/nuccore/NM_009139
NM_011337	Ccl3	10	12	9	39	91	56	10.5599	61.4126	5.81564	2.53994	0.000524839	0.0125098	http://www.ncbi.nlm.nih.gov/nuccore/NM_011337
NM_010208	Fgr	5	4	4	38	18	25	4.45723	25.9607	5.8244	2.54211	9.69207e-06	0.000677059	http://www.ncbi.nlm.nih.gov/nuccore/NM_010208
NM_001166376	Ms4a6c	12	10	10	48	64	82	10.9527	64.0265	5.84571	2.54738	1.25131e-06	0.000131574	http://www.ncbi.nlm.nih.gov/nuccore/NM_001166376
NM_010442	Hmox1	162	214	216	1160	1216	1276	198.909	1192.83	5.99687	2.58421	7.59491e-42	1.14998e-37	http://www.ncbi.nlm.nih.gov/nuccore/NM_010442
NM_001271374	Milr1	1	11	10	50	34	49	7.10131	43.1762	6.08003	2.60408	6.24054e-08	1.09873e-05	http://www.ncbi.nlm.nih.gov/nuccore/NM_001271374
NM_008611	Mmp8	5	0	4	23	19	17	3.11463	19.0728	6.12362	2.61439	8.92158e-05	0.00356428	http://www.ncbi.nlm.nih.gov/nuccore/NM_008611
NM_001190321	Clec4n	1	9	6	35	35	29	5.2186	32.1436	6.15942	2.62279	1.44151e-06	0.000146767	http://www.ncbi.nlm.nih.gov/nuccore/NM_001190321
NM_001205321	Scn10a	37	45	21	194	242	238	35.548	220.926	6.21488	2.63573	3.41316e-17	5.90633e-14	http://www.ncbi.nlm.nih.gov/nuccore/NM_001205321
NM_011087	Pira1	0	7	1	18	24	9	2.6524	16.4976	6.21986	2.63688	0.00203614	0.0303149	http://www.ncbi.nlm.nih.gov/nuccore/NM_011087
NM_009134	Scn10a	37	45	21	194	243	239	35.548	221.607	6.23402	2.64016	6.08732e-17	9.70223e-14	http://www.ncbi.nlm.nih.gov/nuccore/NM_009134
NM_001033435	Milr1	1	11	10	50	35	52	7.10131	44.5473	6.27311	2.64918	2.95833e-08	5.91334e-06	http://www.ncbi.nlm.nih.gov/nuccore/NM_001033435
NM_001271372	Milr1	1	11	10	50	35	52	7.10131	44.5473	6.27311	2.64918	2.95833e-08	5.91334e-06	http://www.ncbi.nlm.nih.gov/nuccore/NM_001271372
NM_019418	Tnfsf14	4	0	0	10	10	10	1.52258	9.77598	6.42069	2.68273	0.0029012	0.0383487	http://www.ncbi.nlm.nih.gov/nuccore/NM_019418
NM_017370	Hp	5	5	10	61	31	45	6.60999	44.0603	6.66572	2.73676	9.90955e-09	2.30825e-06	http://www.ncbi.nlm.nih.gov/nuccore/NM_017370
NM_175628	A2m	173	220	291	1581	1191	1954	227.824	1543.81	6.77631	2.7605	4.10032e-10	1.41909e-07	http://www.ncbi.nlm.nih.gov/nuccore/NM_175628
NM_008152	Gpr65	10	12	2	57	50	73	8.43994	58.9052	6.97933	2.80309	1.82768e-10	7.14162e-08	http://www.ncbi.nlm.nih.gov/nuccore/NM_008152
NM_001164059	Sell	4	2	9	25	43	37	4.91954	34.6128	7.03578	2.81471	7.9882e-07	9.26846e-05	http://www.ncbi.nlm.nih.gov/nuccore/NM_001164059
NM_007781	Csf2rb2	4	4	0	21	19	22	2.86518	20.2052	7.05198	2.81803	2.18465e-05	0.00125299	http://www.ncbi.nlm.nih.gov/nuccore/NM_007781
NM_011346	Sell	4	2	9	28	44	37	4.91954	35.8396	7.28516	2.86496	9.75048e-08	1.58219e-05	http://www.ncbi.nlm.nih.gov/nuccore/NM_011346
NM_011331	Ccl12	9	22	10	117	87	110	13.8386	101.914	7.36449	2.88059	7.30859e-17	1.12015e-13	http://www.ncbi.nlm.nih.gov/nuccore/NM_011331
NM_009912	Ccr1	28	26	19	195	187	189	25.1391	185.88	7.39406	2.88637	5.26708e-26	2.90005e-22	http://www.ncbi.nlm.nih.gov/nuccore/NM_009912
NM_001271549	Aire	2	2	0	12	8	13	1.43259	10.737	7.49483	2.9059	0.00134803	0.0230962	http://www.ncbi.nlm.nih.gov/nuccore/NM_001271549
NM_001271550	Aire	2	2	0	12	8	13	1.43259	10.737	7.49483	2.9059	0.00134803	0.0230962	http://www.ncbi.nlm.nih.gov/nuccore/NM_001271550
NM_001271551	Aire	2	2	0	12	8	13	1.43259	10.737	7.49483	2.9059	0.00134803	0.0230962	http://www.ncbi.nlm.nih.gov/nuccore/NM_001271551
NM_009646	Aire	2	2	0	12	8	13	1.43259	10.737	7.49483	2.9059	0.00134803	0.0230962	http://www.ncbi.nlm.nih.gov/nuccore/NM_009646
NM_008987	Ptx3	10	10	16	93	121	64	12.0086	90.2772	7.51773	2.9103	2.92408e-08	5.88371e-06	http://www.ncbi.nlm.nih.gov/nuccore/NM_008987
NM_145437	Cd300ld	4	6	1	46	22	23	3.83933	28.9879	7.55026	2.91653	3.96082e-06	0.000332259	http://www.ncbi.nlm.nih.gov/nuccore/NM_145437
NM_009909	Cxcr2	11	11	25	102	129	129	15.4505	118.083	7.64265	2.93407	1.26543e-16	1.78237e-13	http://www.ncbi.nlm.nih.gov/nuccore/NM_009909
NM_009252	Serpina3n	579	485	903	5303	4271	6379	656.658	5210.24	7.93448	2.98814	1.04187e-14	9.70796e-12	http://www.ncbi.nlm.nih.gov/nuccore/NM_009252
NM_146064	Soat2	0	5	2	9	26	22	2.28395	18.9818	8.31092	3.05501	0.00145353	0.0241125	http://www.ncbi.nlm.nih.gov/nuccore/NM_146064
NM_001044384	Timp1	22	25	39	273	226	247	28.5766	242.164	8.47419	3.08308	2.54341e-33	2.20063e-29	http://www.ncbi.nlm.nih.gov/nuccore/NM_001044384
NM_011593	Timp1	22	25	39	273	226	247	28.5766	242.164	8.47419	3.08308	2.54341e-33	2.20063e-29	http://www.ncbi.nlm.nih.gov/nuccore/NM_011593
NM_199221	Cd300lb	4	4	4	49	29	35	4.07658	36.3689	8.92141	3.15727	5.4541e-09	1.35382e-06	http://www.ncbi.nlm.nih.gov/nuccore/NM_199221
NM_013652	Ccl4	2	3	2	10	38	22	2.37394	23.2978	9.81397	3.29484	0.0042024	0.0485916	http://www.ncbi.nlm.nih.gov/nuccore/NM_013652
NM_144559	Fcgr4	11	17	6	103	74	179	11.7102	117.231	10.011	3.32351	0.000162084	0.00552004	http://www.ncbi.nlm.nih.gov/nuccore/NM_144559
NM_001168295	Serpina3f	2	0	1	5	14	13	1.06414	10.6652	10.0224	3.32515	0.00105008	0.019667	http://www.ncbi.nlm.nih.gov/nuccore/NM_001168295
NM_009364	Tfpi2	2	5	2	17	32	46	3.04524	31.6591	10.3963	3.37799	0.000358767	0.00961039	http://www.ncbi.nlm.nih.gov/nuccore/NM_009364
NM_010705	Lgals3	11	15	22	146	161	202	15.8846	167.095	10.5193	3.39497	1.5831e-15	1.80909e-12	http://www.ncbi.nlm.nih.gov/nuccore/NM_010705
NM_010553	Il18rap	1	5	2	20	27	38	2.6646	28.1134	10.5507	3.39927	4.41635e-06	0.000360001	http://www.ncbi.nlm.nih.gov/nuccore/NM_010553
NM_001145953	Lgals3	11	15	22	148	161	202	15.8846	167.69	10.5568	3.4001	3.29795e-16	4.34225e-13	http://www.ncbi.nlm.nih.gov/nuccore/NM_001145953
NM_001033335	Serpina3f	2	0	1	6	14	14	1.06414	11.3079	10.6263	3.40957	0.000406848	0.0104945	http://www.ncbi.nlm.nih.gov/nuccore/NM_001033335
NM_001168294	Serpina3f	2	0	1	6	14	14	1.06414	11.3079	10.6263	3.40957	0.000406848	0.0104945	http://www.ncbi.nlm.nih.gov/nuccore/NM_001168294
NM_001277944	Apoc2	1	1	1	10	8	15	1.01915	10.8332	10.6297	3.41002	0.000562354	0.0131533	http://www.ncbi.nlm.nih.gov/nuccore/NM_001277944
NM_010020	Slc6a3	3	16	0	103	21	103	6.51233	73.2313	11.245	3.49121	0.00188255	0.0287224	http://www.ncbi.nlm.nih.gov/nuccore/NM_010020
NM_008491	Lcn2	24	19	42	222	253	508	28.2326	326.192	11.5537	3.53029	0.000211183	0.00668262	http://www.ncbi.nlm.nih.gov/nuccore/NM_008491
NM_001271556	Aire	2	0	0	9	7	12	0.761288	9.16479	12.0385	3.58959	0.000850353	0.0170356	http://www.ncbi.nlm.nih.gov/nuccore/NM_001271556
NM_001271557	Aire	2	0	0	9	7	12	0.761288	9.16479	12.0385	3.58959	0.000850353	0.0170356	http://www.ncbi.nlm.nih.gov/nuccore/NM_001271557
NM_001271558	Aire	2	0	0	9	7	12	0.761288	9.16479	12.0385	3.58959	0.000850353	0.0170356	http://www.ncbi.nlm.nih.gov/nuccore/NM_001271558
NM_001271559	Aire	2	0	0	9	7	12	0.761288	9.16479	12.0385	3.58959	0.000850353	0.0170356	http://www.ncbi.nlm.nih.gov/nuccore/NM_001271559
NM_011089	Pira2	0	2	2	16	18	15	1.277	15.966	12.5027	3.64417	1.96639e-05	0.00115069	http://www.ncbi.nlm.nih.gov/nuccore/NM_011089
NM_021274	Cxcl10	3	4	9	49	40	109	5.2102	65.6121	12.593	3.65455	0.00164031	0.0261991	http://www.ncbi.nlm.nih.gov/nuccore/NM_021274
NM_008134	Glycam1	0	1	4	20	23	17	1.54706	19.5205	12.6178	3.65739	3.03463e-06	0.000268707	http://www.ncbi.nlm.nih.gov/nuccore/NM_008134
NM_011407	Slfn1	2	8	2	89	46	30	4.05219	52.2274	12.8887	3.68803	2.48424e-05	0.00138673	http://www.ncbi.nlm.nih.gov/nuccore/NM_011407
NM_001164312	Gm4847	0	0	2	9	10	6	0.605703	8.09709	13.3681	3.74072	0.00220176	0.0319427	http://www.ncbi.nlm.nih.gov/nuccore/NM_001164312
NM_001271552	Aire	2	0	0	11	8	13	0.761288	10.4397	13.7132	3.77749	0.000260129	0.00765919	http://www.ncbi.nlm.nih.gov/nuccore/NM_001271552
NM_001271553	Aire	2	0	0	11	8	13	0.761288	10.4397	13.7132	3.77749	0.000260129	0.00765919	http://www.ncbi.nlm.nih.gov/nuccore/NM_001271553
NM_001271554	Aire	2	0	0	11	8	13	0.761288	10.4397	13.7132	3.77749	0.000260129	0.00765919	http://www.ncbi.nlm.nih.gov/nuccore/NM_001271554
NM_001271555	Aire	2	0	0	11	8	13	0.761288	10.4397	13.7132	3.77749	0.000260129	0.00765919	http://www.ncbi.nlm.nih.gov/nuccore/NM_001271555
NM_011333	Ccl2	9	8	4	90	111	116	7.3224	103.997	14.2026	3.82808	5.58615e-22	2.41665e-18	http://www.ncbi.nlm.nih.gov/nuccore/NM_011333
NM_019810	Slc5a1	0	1	2	17	12	13	0.941353	13.5631	14.4081	3.84881	4.8312e-05	0.00224048	http://www.ncbi.nlm.nih.gov/nuccore/NM_019810
NM_013654	Ccl7	2	1	5	49	31	41	2.6112	39.111	14.9782	3.90479	2.20157e-11	1.16965e-08	http://www.ncbi.nlm.nih.gov/nuccore/NM_013654
NM_009695	Apoc2	1	1	0	10	8	15	0.716294	10.8332	15.1239	3.91876	0.000192009	0.00623216	http://www.ncbi.nlm.nih.gov/nuccore/NM_009695
NM_010555	Il1r2	10	9	14	134	141	246	11.0672	172.027	15.5438	3.95827	3.9841e-07	5.18927e-05	http://www.ncbi.nlm.nih.gov/nuccore/NM_010555
NM_018729	Cd244	3	3	6	46	72	81	3.96599	65.7657	16.5824	4.05158	1.32113e-09	3.96116e-07	http://www.ncbi.nlm.nih.gov/nuccore/NM_018729
NM_011410	Slfn4	8	12	4	182	172	81	8.28436	139.689	16.8618	4.07568	3.85995e-10	1.3592e-07	http://www.ncbi.nlm.nih.gov/nuccore/NM_011410
NM_011091	Pira4	0	1	1	12	13	11	0.638502	11.7207	18.3565	4.19822	8.2234e-05	0.00336072	http://www.ncbi.nlm.nih.gov/nuccore/NM_011091
NM_011094	Pira7	0	1	1	12	13	11	0.638502	11.7207	18.3565	4.19822	8.2234e-05	0.00336072	http://www.ncbi.nlm.nih.gov/nuccore/NM_011094
NM_013532	Lilrb4	6	20	12	208	252	260	12.6311	236.036	18.687	4.22396	2.48437e-29	1.50468e-25	http://www.ncbi.nlm.nih.gov/nuccore/NM_013532
NM_007482	Arg1	10	11	26	464	250	208	15.3727	293.517	19.0933	4.255	3.49238e-10	1.24423e-07	http://www.ncbi.nlm.nih.gov/nuccore/NM_007482
NM_145634	Cd300lf	0	4	4	44	33	75	2.55401	50.0378	19.5919	4.29218	1.19974e-05	0.00080114	http://www.ncbi.nlm.nih.gov/nuccore/NM_145634
NM_008147	Gp49a	1	9	7	70	163	98	5.52146	109.248	19.7861	4.30642	2.52144e-06	0.000230338	http://www.ncbi.nlm.nih.gov/nuccore/NM_008147
NM_021406	Trem1	0	3	2	42	13	44	1.61265	32.038	19.8666	4.31227	7.93128e-05	0.0032678	http://www.ncbi.nlm.nih.gov/nuccore/NM_021406
NM_001161791	Mefv	0	2	0	11	14	16	0.6713	13.4852	20.0883	4.32828	1.78459e-05	0.00106823	http://www.ncbi.nlm.nih.gov/nuccore/NM_001161791
NM_001169153	Cd300lf	0	4	4	45	38	76	2.55401	52.355	20.4991	4.35749	1.21118e-06	0.00012847	http://www.ncbi.nlm.nih.gov/nuccore/NM_001169153
NM_019453	Mefv	0	2	0	12	14	16	0.6713	13.7826	20.5311	4.35974	1.33789e-05	0.000867564	http://www.ncbi.nlm.nih.gov/nuccore/NM_019453
NM_001161790	Mefv	0	2	0	11	16	16	0.6713	14.155	21.086	4.39821	9.83056e-06	0.000683758	http://www.ncbi.nlm.nih.gov/nuccore/NM_001161790
NM_001100180	Cyp3a57	0	1	0	12	8	4	0.33565	7.62843	22.7273	4.50636	0.000951878	0.0183603	http://www.ncbi.nlm.nih.gov/nuccore/NM_001100180
NM_031195	Msr1	13	20	26	377	468	650	19.5355	493.323	25.2526	4.65836	3.14957e-12	1.87017e-09	http://www.ncbi.nlm.nih.gov/nuccore/NM_031195
NM_001113326	Msr1	5	9	14	196	210	334	9.16399	243.963	26.6219	4.73454	1.22936e-10	5.135e-08	http://www.ncbi.nlm.nih.gov/nuccore/NM_001113326
NM_011345	Sele	1	0	0	6	16	12	0.380644	11.2869	29.6522	4.89007	5.85329e-05	0.00259335	http://www.ncbi.nlm.nih.gov/nuccore/NM_011345
NM_009892	Chi3l3	1	10	5	181	176	160	5.2514	168.017	31.9948	4.99976	1.49491e-42	3.01802e-38	http://www.ncbi.nlm.nih.gov/nuccore/NM_009892
NM_030701	Niacr1	0	2	2	36	43	67	1.277	48.2451	37.7799	5.23955	9.83036e-09	2.3077e-06	http://www.ncbi.nlm.nih.gov/nuccore/NM_030701
NM_133653	Mat1a	0	0	1	15	14	11	0.302852	12.9475	42.7519	5.41792	5.76242e-06	0.000448595	http://www.ncbi.nlm.nih.gov/nuccore/NM_133653
NM_007972	F10	0	1	0	5	35	19	0.33565	19.7704	58.9018	5.88024	0.00271719	0.0366198	http://www.ncbi.nlm.nih.gov/nuccore/NM_007972
NM_001163161	Clec4d	0	2	0	32	49	49	0.6713	42.8481	63.8286	5.99613	1.75023e-14	1.58215e-11	http://www.ncbi.nlm.nih.gov/nuccore/NM_001163161
NM_010819	Clec4d	0	2	0	32	49	49	0.6713	42.8481	63.8286	5.99613	1.75023e-14	1.58215e-11	http://www.ncbi.nlm.nih.gov/nuccore/NM_010819
NM_013693	Tnf	0	1	0	47	25	30	0.33565	32.7077	97.4458	6.60653	7.00693e-14	5.73488e-11	http://www.ncbi.nlm.nih.gov/nuccore/NM_013693
NM_001039701	Il1rn	0	0	0	13	57	12	0	27.0987	Inf	Inf	0.00406099	0.0474547	http://www.ncbi.nlm.nih.gov/nuccore/NM_001039701
NM_001159562	Il1rn	0	0	0	13	57	12	0	27.0987	Inf	Inf	0.00406099	0.0474547	http://www.ncbi.nlm.nih.gov/nuccore/NM_001159562
NM_001165919	1700123I01Rik	0	0	0	5	7	5	0	5.55778	Inf	Inf	0.00199832	0.0299209	http://www.ncbi.nlm.nih.gov/nuccore/NM_001165919
NM_001173460	Sirpb1b	0	0	0	11	8	7	0	8.36731	Inf	Inf	8.33621e-05	0.00339308	http://www.ncbi.nlm.nih.gov/nuccore/NM_001173460
NM_007870	Dnase1l3	0	0	0	4	8	3	0	4.90457	Inf	Inf	0.004186	0.0484667	http://www.ncbi.nlm.nih.gov/nuccore/NM_007870
NM_008848	Pira6	0	0	0	4	3	8	0	4.95709	Inf	Inf	0.00410914	0.0479157	http://www.ncbi.nlm.nih.gov/nuccore/NM_008848
NM_009253	Serpina3m	0	0	0	5	12	21	0	12.7586	Inf	Inf	0.000607312	0.0138332	http://www.ncbi.nlm.nih.gov/nuccore/NM_009253
NM_010391	H2-Q10	0	0	0	17	9	12	0	12.213	Inf	Inf	1.41553e-06	0.000145064	http://www.ncbi.nlm.nih.gov/nuccore/NM_010391
NM_010809	Mmp3	0	0	0	12	67	34	0	37.7491	Inf	Inf	0.00014515	0.00509044	http://www.ncbi.nlm.nih.gov/nuccore/NM_010809
NM_011093	Pira6	0	0	0	4	3	8	0	4.95709	Inf	Inf	0.00410914	0.0479157	http://www.ncbi.nlm.nih.gov/nuccore/NM_011093
NM_011315	Saa3	0	0	0	31	57	102	0	63.536	Inf	Inf	1.21448e-06	0.000128595	http://www.ncbi.nlm.nih.gov/nuccore/NM_011315
NM_019948	Clec4e	0	0	0	18	25	8	0	16.4871	Inf	Inf	4.60691e-06	0.000373024	http://www.ncbi.nlm.nih.gov/nuccore/NM_019948
NM_020013	Fgf21	0	0	0	2	6	9	0	5.71255	Inf	Inf	0.00320987	0.0409347	http://www.ncbi.nlm.nih.gov/nuccore/NM_020013
NM_031167	Il1rn	0	0	0	13	57	12	0	27.0987	Inf	Inf	0.00406099	0.0474547	http://www.ncbi.nlm.nih.gov/nuccore/NM_031167
NM_018778	Cldn8	4	8	10	0	0	0	7.23629	0	0	#NAME?	0.000223038	0.00692388	http://www.ncbi.nlm.nih.gov/nuccore/NM_018778
