# Supplementary material for: High-Throughput Sequencing and Co-Expression Network Analysis of lncRNAs and mRNAs in Early Brain Injury Following Experimental Subarachnoid Haemorrhage
Source: Sci Rep. 2017 Apr 18;7:46577. doi: 10.1038/srep46577 (PMC5394545; doi:10.1038/srep46577)
Supplement: Supplementary Table S4 [file srep46577-s5.xls]

## Sheet: CC--SAH.result
Gene name	LncRNA	COR	Pvalue
Cd14	fantom3_F730004F19	0.998741	0.00138889
Tex14	fantom3_F730228F01	0.997733	0.00277778
Msr1	fantom3_F730228F01	0.997155	0.00138889
Fanci	NR_045412	0.997054	0.00277778
Socs3	fantom3_A530009B11	0.9964	0.00555556
Ovgp1	fantom3_F730004F19	0.996323	0.00138889
Slc11a1	fantom3_A530009B11	0.995938	0.00555556
Lgals3	fantom3_F730228F01	0.995666	0.00138889
Cxcl12	NR_045411	0.995279	0.00277778
Plaur	fantom3_F730006E08	0.995209	0.00833333
Tex14	fantom3_F730228F01	0.994968	0.00277778
Osmr	fantom3_F730228F01	0.994941	0.00277778
Lgals3	fantom3_F730228F01	0.994858	0.00138889
Il1b	fantom3_I830062N05	0.994311	0.00138889
Flnc	fantom3_F730228F01	0.994093	0.00138889
Fanci	NR_045411	0.993901	0.00138889
Ms4a6c	fantom3_F730228F01	0.9939	0.00833333
Nkx3-1	fantom3_F730004F19	0.99373	0.00555556
Sele	fantom3_F730006E08	0.993612	0.00833333
Procr	fantom3_F730004F19	0.993592	0.00138889
Procr	fantom3_8230402K13	0.993592	0.00138889
Gp49a	fantom3_F730006E08	0.993531	0.00277778
Ms4a6c	fantom3_F730228F01	0.993508	0.00277778
Cxcl12	NR_045411	0.992958	0.00277778
Hspb1	fantom3_F730228F01	0.992765	0.00277778
Cd244	fantom3_F730228F01	0.992752	0.00277778
Cpa2	fantom3_F730228F01	0.992734	0.00138889
Cenpf	NR_045411	0.992483	0.00277778
Nmb	fantom3_F730004F19	0.992288	0.00277778
Mefv	fantom3_F730228F01	0.992131	0.00555556
Gp49a	fantom3_F730004F19	0.991969	0.00138889
Ccl3	fantom3_F730006E08	0.991907	0.00277778
Il18rap	fantom3_F730228F01	0.991899	0.00277778
Niacr1	fantom3_F730228F01	0.991852	0.00277778
Cxcl12	NR_045412	0.991784	0.00555556
Dhx35	fantom3_F730228F01	0.991664	0.00138889
Cd14	fantom3_F730006E08	0.99148	0.00277778
Cstad	fantom3_F730228F01	0.99125	0.00694444
Emp1	fantom3_F730228F01	0.991002	0.00416667
Shc3	NR_045412	0.990837	0.00277778
Ccl9	fantom3_A530009B11	0.990576	0.0166667
Sgsm1	NR_045411	0.990299	0.00138889
Cdh17	fantom3_5830426E18	0.990236	0.00555556
Shc3	NR_045411	0.990195	0.00138889
Lce6a	fantom3_F730004F19	0.989775	0.0166667
Olfr464	fantom3_1700047F07	0.989448	0.00277778
Pira2	fantom3_A530009B11	0.989257	0.0111111
Colec11	fantom3_8230402K13	0.989255	0.00277778
Sgsm1	NR_045412	0.989186	0.00416667
Adam8	fantom3_F730004F19	0.988885	0.00694444
Cxcl12	NR_045412	0.988791	0.00555556
Vgf	NR_045411	0.988741	0.00694444
Plaur	fantom3_F730004F19	0.988357	0.00694444
Pira4	fantom3_A530009B11	0.988349	0.0111111
Pira7	fantom3_A530009B11	0.988349	0.0111111
Lcp2	fantom3_A530009B11	0.988316	0.0111111
Vgf	NR_045412	0.988189	0.00416667
Aloxe3	fantom3_A530009B11	0.988162	0.00277778
Acrbp	NR_045411	0.988055	0.00277778
Nkx3-1	fantom3_F730006E08	0.988017	0.00555556
Matn1	fantom3_A530009B11	0.987824	0.00555556
Bora	fantom3_A530009B11	0.987805	0.00555556
Cldn8	NR_045411	0.987258	0.00833333
Pltp	NR_045412	0.986975	0.00555556
Bcan	NR_045412	0.986965	0.0138889
Gm19345	fantom3_A530009B11	0.986964	0.00555556
Vmn2r1	fantom3_A530009B11	0.986931	0.00833333
Melk	NR_045412	0.98667	0.00138889
Cd72	fantom3_I830062N05	0.986637	0.00416667
Atf5	fantom3_8230402K13	0.98654	0.00138889
Tnfrsf26	fantom3_5830426E18	0.9862	0.00277778
Matn1	fantom3_F730004F19	0.985403	0.0111111
Scn10a	fantom3_A530009B11	0.985276	0.00277778
Hist1h1d	NR_045412	0.985132	0.00416667
Scn10a	fantom3_A530009B11	0.985098	0.00277778
Nkx3-1	fantom3_A530009B11	0.984829	0.00555556
Cd72	fantom3_I830062N05	0.984814	0.00416667
Trim43a	NR_045411	0.984509	0.00277778
Ccl3	fantom3_F730004F19	0.984253	0.00277778
Crh	NR_045412	0.984039	0.00555556
Erbb2	fantom3_A530009B11	0.983848	0.00277778
Tfpi2	fantom3_5830426E18	0.983635	0.00277778
Cd72	fantom3_I830062N05	0.983406	0.00416667
Cd72	fantom3_I830062N05	0.983285	0.00416667
Lrriq4	NR_045411	0.983253	0.0111111
Gm266	fantom3_8230402K13	0.983188	0.00138889
Irg1	fantom3_F730004F19	0.982665	0.00694444
Sgk2	NR_045412	0.982642	0.00416667
Lrrc25	fantom3_A530009B11	0.982488	0.00277778
Sun3	fantom3_F730004F19	0.982233	0.00138889
Igsf6	fantom3_A530009B11	0.982188	0.00833333
Fgf21	fantom3_5830426E18	0.982146	0.00833333
Trim43a	NR_045412	0.98212	0.00555556
Gli1	fantom3_A530009B11	0.982087	0.00555556
Pold1	fantom3_A530009B11	0.981961	0.00555556
Dnase1l3	fantom3_I830062N05	0.98173	0.00833333
Ftsj2	fantom3_8230402K13	0.981545	0.00138889
Lrp4	NR_045412	0.981538	0.00555556
Sgsm1	NR_045412	0.981301	0.00833333
Lamc1	NR_045412	0.98127	0.00138889
Sgsm1	NR_045411	0.981244	0.00277778
Nptx2	NR_045411	0.981086	0.00555556
Mtl5	fantom3_5830426E18	0.981053	0.00277778
Dok2	fantom3_A530009B11	0.980989	0.00555556
Acrbp	NR_045412	0.980988	0.00138889
Hs3st2	NR_045412	0.980892	0.0125
Soat2	fantom3_F730006E08	0.980454	0.00277778
Nmb	fantom3_A530009B11	0.980418	0.0111111
Sgsm1	NR_045412	0.980384	0.00694444
Wfdc18	NR_045411	0.980243	0.00277778
Sgsm1	NR_045411	0.980176	0.00277778
Nipal4	NR_045412	0.980024	0.00694444
Serpine1	fantom3_5830426E18	0.966203	0.00555556
Dnase1l3	fantom3_F730004F19	0.965677	0.0166667
Ptx3	fantom3_F730004F19	0.964225	0.00277778
Ptx3	fantom3_8230402K13	0.964225	0.00277778
Mdfic	fantom3_F730228F01	0.96189	0.00138889
Thbs1	fantom3_F730004F19	0.961131	0.00138889
Thbs1	fantom3_8230402K13	0.955832	0.00833333
Angpltl4	fantom3_F730228F01	0.953947	0.00972222
Serpine1	fantom3_F730004F19	0.953309	0.00277778
Serpine1	fantom3_A530009B11	0.950994	0.00277778
Procr	fantom3_8230402K13	0.950905	0.0125
Mdfic	fantom3_1700047F07	-0.951645	0.00555556
Grip2	fantom3_5830426E18	-0.9545	0.00833333
Grip2	fantom3_F730004F19	-0.971722	0.00277778
Myo18b	fantom3_F730004F19	-0.98105	0.0111111
Efna1	fantom3_1700047F07	-0.981404	0.00277778
Unc45a	fantom3_5830426E18	-0.981426	0.00277778
Teddm1	fantom3_A530009B11	-0.981617	0.00277778
Grhl1	fantom3_1700047F07	-0.981619	0.00277778
Lphn1	fantom3_5830426E18	-0.981793	0.00555556
Hemk1	fantom3_1700047F07	-0.98203	0.00277778
Slc22a23	fantom3_5830426E18	-0.982048	0.00277778
Soga2	fantom3_5830426E18	-0.982338	0.00833333
Was	NR_045411	-0.982423	0.00555556
Soga2	fantom3_5830426E18	-0.983463	0.00833333
Calca	fantom3_1700047F07	-0.984097	0.00555556
Fam57a	fantom3_5830426E18	-0.984635	0.00833333
Rasip1	fantom3_1700047F07	-0.984779	0.00277778
Grhl1	fantom3_1700047F07	-0.984969	0.00277778
Tnfsf14	NR_045411	-0.98746	0.0166667
Iqca	fantom3_8230402K13	-0.987765	0.00138889
Prkcq	fantom3_A530009B11	-0.987941	0.00277778
Kcne4	fantom3_1700047F07	-0.988315	0.00277778
Sgk2	fantom3_A530009B11	-0.988572	0.00555556
Ppp1r15a	fantom3_1700047F07	-0.989395	0.00277778
Nacad	fantom3_5830426E18	-0.989436	0.00277778
Vmn2r56	fantom3_F730004F19	-0.989775	0.0166667
Pold1	NR_045412	-0.990212	0.00555556
D8Ertd82e	fantom3_F730228F01	-0.991944	0.00277778
Ankrd52	fantom3_F730228F01	-0.992281	0.00694444
Nat1	fantom3_F730006E08	-0.992299	0.00277778
Serpinb1a	fantom3_F730228F01	-0.992803	0.00138889
F2rl3	fantom3_I830062N05	-0.993877	0.00555556
Chd5	fantom3_F730228F01	-0.994288	0.00416667
Chd5	fantom3_F730228F01	-0.994352	0.00416667
Egr3	fantom3_F730228F01	-0.995638	0.00277778
Alpl	fantom3_F730228F01	-0.996373	0.00138889
