# Supplementary material for: High-Throughput Sequencing and Co-Expression Network Analysis of lncRNAs and mRNAs in Early Brain Injury Following Experimental Subarachnoid Haemorrhage
Source: Sci Rep. 2017 Apr 18;7:46577. doi: 10.1038/srep46577 (PMC5394545; doi:10.1038/srep46577)
Supplement: Supplementary Table S5 [file srep46577-s6.xls]

## Sheet: 0
	Well	Fluor	Target	Content	Sample	Cq	SQ
	A01	SYBR	E430008K20	Unkn	CC	20.45
	A02	SYBR	E430008K20	Unkn	CC	20.4
	A03	SYBR	E430008K20	Unkn	CC	20.59
	A04	SYBR	E430008K20	Unkn	SAH	19.85
	A05	SYBR	E430008K20	Unkn	SAH	19.76
	A06	SYBR	E430008K20	Unkn	SAH	19.67
	B01	SYBR	C730003K16	Unkn	CC	21.15
	B02	SYBR	C730003K16	Unkn	CC	21.23
	B03	SYBR	C730003K16	Unkn	CC	21.29
	B04	SYBR	C730003K16	Unkn	SAH	20.41
	B05	SYBR	C730003K16	Unkn	SAH	20.17
	B06	SYBR	C730003K16	Unkn	SAH	20.18
	C01	SYBR	I830129C17	Unkn	CC	21.03
	C02	SYBR	I830129C17	Unkn	CC	21.04
	C03	SYBR	I830129C17	Unkn	CC	21.1
	C04	SYBR	I830129C17	Unkn	SAH	20.01
	C05	SYBR	I830129C17	Unkn	SAH	19.73
	C06	SYBR	I830129C17	Unkn	SAH	19.82
	D01	SYBR	C330006P03	Unkn	CC	24.18
	D02	SYBR	C330006P03	Unkn	CC	22.48
	D03	SYBR	C330006P03	Unkn	CC	23.11
	D04	SYBR	C330006P03	Unkn	SAH	27.92
	D05	SYBR	C330006P03	Unkn	SAH	27.73
	D06	SYBR	C330006P03	Unkn	SAH	27.04
	E01	SYBR	A430024L20	Unkn	CC	20.06
	E02	SYBR	A430024L20	Unkn	CC	19.9457
	E03	SYBR	A430024L20	Unkn	CC	19.9211
	E04	SYBR	A430024L20	Unkn	SAH	22.01
	E05	SYBR	A430024L20	Unkn	SAH	22.03
	E06	SYBR	A430024L20	Unkn	SAH	21.88
	F01	SYBR	β-actin	Unkn	CC	15.14
	F02	SYBR	β-actin	Unkn	CC	15.03
	F03	SYBR	β-actin	Unkn	CC	15.21
	F04	SYBR	β-actin	Unkn	SAH	15.46
	F05	SYBR	β-actin	Unkn	SAH	15.17
	F06	SYBR	β-actin	Unkn	SAH	15.22

## Sheet: Run Information
File Name	admin_2016-02-01 08-40-29_BR001866-彭建华.pcrd
Created By User	admin
Notes
ID
Run Started	2016-2-1 8:40:37 UTC +08:00
Run Ended	2016-2-1 10:22:30 UTC +08:00
Sample Vol	10
Lid Temp	105
Protocol File Name	Gene-qPCR.prcl
Plate Setup File Name	plate BR clear.pltd
Base Serial Number	BR001866
Optical Head Serial Number	788BR01847
CFX Manager Version	2.1.1022.0523.
